# Supplementary material for: Abnormal lipid metabolism and atherosclerosis: a new perspective on organelle function regulation and ferroptosis
Source: Front Immunol. 2025 Aug 14;16:1642984. doi: 10.3389/fimmu.2025.1642984 (PMC12390804; doi:10.3389/fimmu.2025.1642984)
Supplement: Supplementary file 1 [file DataSheet1.xlsx]

## Sheet: Catalogs
Supplementary Table S1. Cell marker genes
Supplementary Table S2. A list of the primers used in the qRT-PCR
Supplementary Table S3. DEGs for AS
Supplementary Table S4. 484 Ferroptosis-related genes
Supplementary Table S5. 5151 Lipid metabolism-related genes
Supplementary Table S6. 225 Candidate module Hub genes
Supplementary Table S7. 76 Module Hub genes
Supplementary Table S8. Identification of candidate module Hub genes by topological algorithms
Supplementary Table S9. Screening of candidate Hub genes by machine learning algorithms

## Sheet: S1
Endothelial	PECAM1	VWF	CDH5	CLDN5	CD34
Activated_Endothelial	VCAM1	ICAM1	SELE	E-SEL	VEGFA	ANGPT2
Smooth_Muscle	ACTA2	MYH11	TAGLN	CNN1	MYOCD
Synthetic_SMC	MMP2	MMP9	COL1A1	VCAN	ELN	POSTN
Osteogenic_SMC	BMP2	RUNX2	SPP1	ALPL	MSX2	ENPP1
Fibroblast	COL1A1	COL3A1	DCN	LUM	PDGFRA	FAP
Pericyte	RGS5	PDGFRB	CSPG4	NOTCH3	DES	KCNJ8
Macrophage	CD68	CD14	AIF1	LYZ	CD163	MRC1
Foam_Cell	TREM2	APOE	LPL	ABCA1	FABP4	FABP5
Inflam_Mac	IL1B	TNF	S100A8	S100A9	CCL3	CCL4
Resident_Mac	F13A1	LYVE1	TIMD4	MRC1	CD206	STAB1
Monocyte_CD14	CD14	LYZ	S100A8	VCAN	CCR2	CD36
Monocyte_CD16	FCGR3A	MS4A7	IFITM3	CDKN1C	CX3CR1	SIGLEC10
cDC1	CLEC9A	XCR1	CADM1	BTLA	BATF3	IRF8
cDC2	CD1C	FCER1A	CLEC10A	CD1E	CD207	SIRPA
pDC	LILRA4	CLEC4C	IRF7	TLR7	TLR9	IL3RA
Mast	TPSAB1	CPA3	KIT	HDC	MS4A2	FCER1A
Neutrophil	FCGR3B	CSF3R	S100A9	S100A8	CXCR2	MMP8
T_Naive	CCR7	LEF1	SELL	TCF7	CD27	CD62L
T_Helper	CD4	IL7R	CCR6	CXCR5	IL21	BCL6
T_Cytotoxic	CD8A	GZMB	PRF1	GZMH	GZMK	GNLY
T_Reg	FOXP3	IL2RA	TIGIT	CTLA4	IL10	LAG3
T_Memory	GZMK	CCL5	CD44	CD69	CD27	CD127
NK	NCAM1	NKG7	GNLY	FCGR3A	NCR1	KLRD1
NKT	CD3D	NKG7	KLRB1	CD160	KIR2DL4	CD161
B_Naive	CD19	MS4A1	TCL1A	IGHD	CD24	CD38
B_Memory	CD27	CD19	BANK1	CD38	CD80	CD86
Plasma	SDC1	MZB1	JCHAIN	XBP1	PRDM1	IRF4
Follicular_B	CD19	CD38	MS4A1	CD83	ICOSL	BAFF-R
Erythrocyte	HBB	HBA1	HBA2	AHSP	CA1	SLC4A1
Platelet	PPBP	PF4	TUBB1	GP9	ITGA2B	CD42B
Pro-inflammatory	IL6	IL18	CXCL1	CXCL2	PTGS2
Plaque_Stability	TIMP1	TIMP2	TIMP3	SERPINE1	PLAU

## Sheet: S2
HUVECs	Gene	Primer sequence (5’-3’)				RAW 264.7 cells	Gene	Primer sequence (5’-3’)
	GAPDH	Forword: GGACGCTTTCTTTCCTTTCG					GAPDH	Forword: CCTCGTCCCGTAGACAAAATG
		Reverse: CAGGCTTTCCTAACGGCTG						Reverse: TGAGGTCAATGAAGGGGTCGT
	CYBB	Forword: ACCGGGTTTATGATATTCCACCT					CYBB	Forword: CCCTCCTATGACTTGGAAATGG
		Reverse: GATTTCGACAGACTGGCAAGA						Reverse: TCTAACTTGGATACCTTGGGGC
	HMOX1	Forword: AAGACTGCGTTCCTGCTCAAC					HMOX1	Forword: TTCAGAAGGGTCAGGTGTCCAG
		Reverse: AAAGCCCTACAGCAACTGTCG						Reverse: ACCTCGTGGAGACGCTTTACAT
	IL1B	Forword: ATGATGGCTTATTACAGTGGCAA					IL1B	Forword: AAATGCCACCTTTTGACAGTGA
		Reverse: GTCGGAGATTCGTAGCTGGA						Reverse: AAAGAAGGTGCTCATGTCCTCATCC
	CSF1R	Forword: CTGCCCAGATCGTGTGCTC					CSF1R	Forword: TACCCCGGCATCCTAGTGAA
		Reverse: AGGTTGAGGGTCAGGACTTTTT						Reverse: GTGGGTCTTCTGGTAGGCTC
	TYROBP	Forword: ACTGAGACCGAGTCGCCTTAT					TYROBP	Forword: GCCTTCTGTTCCTTCCTGTCCT
		Reverse: ATACGGCCTCTGTGTGTTGAG						Reverse: CAGGGCAATCAGCAGAGTCAA
	C1QA	Forword: TCTGCACTGTACCCGGCTA					C1QA	Forword: TCACCAACCAGGAGAGTCCA
		Reverse: CCCTGGTAAATGTGACCCTTTT						Reverse: CACCTGAAAGAGCCCCTTGT
	LCP2	Forword: GAGGAGCATCTTCACACGCAA					LCP2	Forword: CTCCACCCTCCAACAACGAG
		Reverse: CGGCTCATAATCCGCGTCAT						Reverse: GAGGGCAGGTTTTGGTCTCA
	LAMP1	Forword: ACACCAAGAGTGGCCCTAAGAA					LAMP1	Forword: GGTGACCAGAGCGTTCAACATC
		Reverse: GACGCTGTAACGTGTTGCATTT						Reverse: AACAGGCTAGAGCTGGCATTCA
	LAMP2	Forword: TGCCATCTCCTACTACAACACCTAC					LAMP2	Forword: AACATCAACCCTGCCACAACC
		Reverse: GCCTGTGGAGTGAGTTGTATTGG						Reverse: AAGGTGTTGATCTGAAACGCTCT
	GOLGA2	Forword: AGAACACCCAAAGCAATGAGGAC					GOLGA2	Forword: GAGCACTGTCACAGAACCGA
		Reverse: GAAGCAGGAGTTCCGTCATCT						Reverse: CAGCTCTCCCAGTCTCTCCT
	GRP78	Forword: ACCGCTGAGGCTTATTTGGG					GRP78	Forword: TGTGTGTGAGACCAGAACCG
		Reverse: CTGCCGTAGGCTCGTTGAT						Reverse: TAGGTGGTCCCCAAGTCGAT
	CHOP	Forword: GGTACCTATGTTTCACCTCCTGG					CHOP	Forword: CCAGGAAACGAAGAGGAAGAAT
		Reverse: CTGTGCCACTTTCCTTTCATTCT						Reverse: CACTGACCACTCTGTTTCCGTTT
	IRE1	Forword: GAAGCAGCAGACTTTGTCATCG					IRE1	Forword: GAATCAGACGAGCACCCAAATG
		Reverse: GTGAGGCCGCATAGTCAAAGTA						Reverse: AGAATGTTGTGGGGCTTCAGGT
	ATF6	Forword: CAGTACCAACGCTTATGCCATT					ATF6	Forword: AGTCGCCTTTTAGTCCGGTTC
		Reverse: TGTAGGACAGGTTTAGTCACGGA						Reverse: ATCAGTGTCTGTGAAATAGCCAAG
	PERK	Forword: GGACCTCAAGCCATCCAACATA					PERK	Forword: AGTGGGATTTGGACGTGGG
		Reverse: AGTTTGGTCCCTACTTGTCCTGTG						Reverse: TCTTTTGAGGAAGTTTTGTGGGTG
	XBP1	Forword: ATGGATTCTGGCGGTATTGACT					XBP1	Forword: ATTCTGAGTCTGATATCCTTTTGGG
		Reverse: AGAGAAAGGGAGGCTGGTAAGG						Reverse: TCCAGCTTGGCTGATGAGGT
	EIF2A	Forword: GGTAATAGCTAGCACAGATGTTGACA					EIF2A	Forword: ACTGCTGGGACGCCTAACCTAC
		Reverse: GAGGACCAGTTCCAAAGTCAAAT						Reverse: CTGATACAGTCGAACAAATGAGGG
	ND1	Forword: TCCTAATGCTTACCGAACGAAA					ND1	Forword: CGGCCCATTCGCGTTATTC
		Reverse: ATGGTAGATGTGGCGGGTTT						Reverse: GATCGTAACGGAAGCGTGGA

## Sheet: S3
id	logFC	AveExpr	t	P.Value	adj.P.Val	B
LOC100506075	0.857649	6.12989	19.9962	1.44649e-37	4.42019e-33	74.656
TMEM79	0.54091	5.01516	16.5282	5.75283e-31	8.78975e-27	59.8199
SGK223	1.3257	7.05948	15.9167	9.81264e-30	9.99515e-26	57.0392
C2CD2L	0.788699	7.20553	15.7128	2.5531e-29	1.95044e-25	56.1011
DGKZ	0.656879	6.30704	15.5085	6.68991e-29	4.08861e-25	55.1558
RAB21	-0.483835	7.0095	-15.3266	1.58431e-28	8.0689e-25	54.3095
PLXND1	1.1567	8.40727	15.2351	2.44775e-28	1.06855e-24	53.8824
YAF2	-0.59225	5.82766	-15.1891	3.04776e-28	1.16417e-24	53.6671
RNF44	0.7064	6.60701	15.0977	4.71389e-28	1.60052e-24	53.2388
ZSWIM3	0.505827	4.81258	14.928	1.06217e-27	3.24577e-24	52.4408
MARCKS	1.03437	8.80634	14.9019	1.20425e-27	3.34542e-24	52.3175
C16orf54	1.68501	6.12341	14.7632	2.34632e-27	5.29094e-24	51.6622
ADRBK1	0.785131	7.94596	14.7496	2.50451e-27	5.29094e-24	51.5981
ARHGAP27	1.04088	6.81931	14.744	2.57345e-27	5.29094e-24	51.5714
LTB	1.48764	5.8761	14.7421	2.59716e-27	5.29094e-24	51.5624
MYBL1	-0.848328	5.14624	-14.678	3.53794e-27	6.75703e-24	51.2586
FLJ90757	0.761317	5.48886	14.5636	6.15129e-27	1.10571e-23	50.715
RASAL3	1.5386	7.47598	14.4519	1.05674e-26	1.79399e-23	50.1831
ARHGAP25	1.53038	7.00808	14.3332	1.88197e-26	3.0268e-23	49.6157
TRIM25	0.880298	7.4008	14.2851	2.37865e-26	3.55171e-23	49.3854
RIMBP3	1.06511	5.96746	14.2736	2.51474e-26	3.55171e-23	49.3307
RNF115	-0.738101	6.61852	-14.2676	2.58923e-26	3.55171e-23	49.302
FAM110A	1.06185	6.98179	14.2611	2.67326e-26	3.55171e-23	49.2706
ANP32E	-0.498713	6.1028	-14.1605	4.36804e-26	5.5616e-23	48.7877
HSPB7	-1.04604	5.2601	-14.144	4.73532e-26	5.78808e-23	48.7083
LARP6	-0.75338	7.23796	-14.1136	5.49345e-26	6.4565e-23	48.5623
SNORA8	-0.559757	6.35649	-14.0567	7.25748e-26	8.21386e-23	48.2884
ZMIZ2	0.801133	7.30261	14.0439	7.72835e-26	8.43439e-23	48.2265
MFNG	1.13265	6.42978	13.8624	1.88298e-25	1.98414e-22	47.3505
ZGLP1	0.813833	5.79581	13.8462	2.03937e-25	2.0773e-22	47.272
DOK1	0.908444	7.92053	13.8106	2.43029e-25	2.39564e-22	47.0995
LARP1B	-0.464914	5.68903	-13.7833	2.78011e-25	2.65483e-22	46.9672
ADAP2	1.72638	8.17364	13.7648	3.04564e-25	2.82026e-22	46.8774
ST8SIA4	0.570782	4.93696	13.7377	3.48114e-25	3.12873e-22	46.7459
VAPA	-0.477596	6.13778	-13.6273	6.00414e-25	5.24213e-22	46.2095
FAM78A	1.47694	5.95282	13.5774	7.68413e-25	6.52255e-22	45.9668
MNAT1	-0.545808	6.32044	-13.5714	7.91395e-25	6.52693e-22	45.9378
CPT1B	0.764606	5.01407	13.5663	8.11648e-25	6.52693e-22	45.9129
SRRM4	-0.94624	4.57234	-13.3664	2.1881e-24	1.71446e-21	44.9368
AMPH	-0.894334	4.55446	-13.3386	2.51302e-24	1.91982e-21	44.8005
CMTM3	0.982451	8.32383	13.3062	2.95234e-24	2.20043e-21	44.6419
DCDC2C	-0.848668	4.29758	-13.2649	3.62526e-24	2.63764e-21	44.4398
HMGA1P4	0.987307	5.44285	13.2213	4.5051e-24	3.20155e-21	44.2259
TBC1D10C	1.64351	6.9074	13.2021	4.95904e-24	3.3838e-21	44.1313
POLG	0.371793	7.22126	13.2011	4.98301e-24	3.3838e-21	44.1266
MOB3A	0.692791	6.61472	13.1852	5.39468e-24	3.52126e-21	44.0484
HDAC10	0.619235	4.89754	13.1844	5.4159e-24	3.52126e-21	44.0446
OPA1	-0.465198	6.04718	-13.1329	7.00355e-24	4.45864e-21	43.7915
FHOD1	0.739667	6.80926	13.1127	7.74856e-24	4.83226e-21	43.6919
SAMD9L	0.837995	6.37087	13.0331	1.15314e-23	7.04754e-21	43.3005
STARD3	0.492177	8.21294	12.9841	1.47376e-23	8.8304e-21	43.0589
ABCC5	0.828186	6.45741	12.9453	1.78981e-23	1.05179e-20	42.8676
KIAA1430	-0.458173	6.81492	-12.9216	2.01575e-23	1.16222e-20	42.7505
HMHA1	1.46925	8.72406	12.8819	2.46002e-23	1.35339e-20	42.5544
C21orf63	-0.73483	5.80704	-12.8769	2.5231e-23	1.35339e-20	42.5294
RXRA	0.522811	8.09854	12.8767	2.52492e-23	1.35339e-20	42.5287
PTPRE	0.847565	5.88773	12.8736	2.56469e-23	1.35339e-20	42.5133
DDX60L	1.12376	6.25303	12.8733	2.56878e-23	1.35339e-20	42.5118
STK10	1.18437	6.68527	12.8539	2.83081e-23	1.46617e-20	42.4161
TNF	1.43792	5.64052	12.8405	3.02754e-23	1.54192e-20	42.3499
CSK	0.916857	6.12196	12.7998	3.71491e-23	1.86099e-20	42.1484
PPM1B	-0.491998	6.39249	-12.7341	5.16823e-23	2.54727e-20	41.8232
HENMT1	0.651156	6.38863	12.7141	5.71686e-23	2.77295e-20	41.7238
ZFR	-0.420136	6.23767	-12.6982	6.19204e-23	2.9565e-20	41.6452
SNORD116-4	-0.884147	5.03426	-12.6896	6.46828e-23	3.04089e-20	41.6022
AARS2	0.480769	6.35138	12.6807	6.76264e-23	3.1311e-20	41.5584
SLC12A9	0.558441	6.28324	12.6702	7.1307e-23	3.2181e-20	41.5062
CCDC142	0.683423	6.20015	12.6693	7.16117e-23	3.2181e-20	41.502
STAB1	1.39654	7.76989	12.6519	7.81886e-23	3.46199e-20	41.4154
PPP1R9A	-1.01533	4.60107	-12.6486	7.95132e-23	3.46199e-20	41.3989
CSF1R	1.58686	9.67523	12.6463	8.04377e-23	3.46199e-20	41.3875
OSBPL3	1.04002	5.73106	12.6324	8.62579e-23	3.64283e-20	41.3187
AGPAT4-IT1	0.988655	6.21328	12.6307	8.70235e-23	3.64283e-20	41.31
ANPEP	1.31123	5.95892	12.6261	8.90351e-23	3.67667e-20	41.2875
XLOC_009509	-0.647395	5.32158	-12.6171	9.31571e-23	3.79559e-20	41.2429
AMICA1	0.940748	6.03714	12.6094	9.68461e-23	3.89398e-20	41.2046
VASH1	0.748182	8.07674	12.6025	1.00306e-22	3.92997e-20	41.1701
PRKG1	-0.64278	4.84312	-12.6025	1.00313e-22	3.92997e-20	41.17
C6orf62	0.593189	8.62872	12.5782	1.13346e-22	4.38434e-20	41.0497
TC2N	-1.34423	5.96581	-12.5669	1.20027e-22	4.58473e-20	40.9932
CYTH4	1.17252	6.39584	12.5641	1.21715e-22	4.59182e-20	40.9795
PPP1CB	-0.828619	7.80112	-12.5373	1.39341e-22	5.13802e-20	40.8463
SH2B3	0.824848	6.4123	12.537	1.39556e-22	5.13802e-20	40.8447
ST3GAL2	0.481817	6.30686	12.5291	1.45284e-22	5.26921e-20	40.8051
SIPA1	0.65651	7.03012	12.5257	1.47773e-22	5.26921e-20	40.7884
IRF7	1.09794	7.89752	12.5242	1.48857e-22	5.26921e-20	40.7812
RHEBL1	0.814358	6.04137	12.5227	1.50017e-22	5.26921e-20	40.7735
XLOC_l2_010245	-0.536139	4.84836	-12.5106	1.59502e-22	5.53869e-20	40.7131
EIF2S1	-0.453998	6.29915	-12.4896	1.77294e-22	6.08736e-20	40.609
NAP1L5	-0.891754	5.96883	-12.4754	1.90515e-22	6.46861e-20	40.5381
C1orf174	0.347828	7.38599	12.4609	2.05028e-22	6.87472e-20	40.4658
FGD3	1.4128	6.32081	12.459	2.06975e-22	6.87472e-20	40.4565
MMP9	3.83507	8.96597	12.4513	2.15155e-22	7.06958e-20	40.4183
PLCB2	1.69169	7.749	12.445	2.22195e-22	7.22324e-20	40.3866
ARMC7	0.557614	5.75051	12.4119	2.62626e-22	8.44772e-20	40.2219
PDGFB	0.96627	5.60214	12.397	2.83157e-22	9.01325e-20	40.1477
PTPLA	-1.15511	6.08416	-12.3899	2.93474e-22	9.24533e-20	40.1125
XLOC_l2_009273	0.825392	5.17666	12.3666	3.30332e-22	1.03003e-19	39.9959
CD163L1	1.3978	5.96944	12.3406	3.76674e-22	1.16267e-19	39.8666
IFIH1	0.80908	7.05533	12.328	4.01623e-22	1.22728e-19	39.8034
MYO1F	1.61186	7.64753	12.3193	4.19613e-22	1.26956e-19	39.7602
LYN	1.18434	7.5419	12.2827	5.05135e-22	1.51333e-19	39.5774
LOC100127983	-0.816871	5.06979	-12.2708	5.36538e-22	1.5918e-19	39.518
RAD9A	0.537675	5.78234	12.2647	5.53527e-22	1.62641e-19	39.4873
DENND4B	0.858948	8.23492	12.2572	5.74827e-22	1.67291e-19	39.4501
SUB1	-0.585872	6.81138	-12.2525	5.88843e-22	1.69753e-19	39.4264
LASP1	0.636914	7.86994	12.2461	6.08313e-22	1.73727e-19	39.3943
MPEG1	1.35833	6.52735	12.2438	6.15321e-22	1.74102e-19	39.383
NAGPA	0.866383	7.27093	12.2184	7.00103e-22	1.95134e-19	39.2558
PARP10	0.381551	6.12996	12.2177	7.02428e-22	1.95134e-19	39.2526
RBM4B	0.443169	5.96681	12.2149	7.12667e-22	1.96195e-19	39.2383
IL17D	-1.28672	5.84145	-12.2002	7.67563e-22	2.09421e-19	39.1652
TTLL11	-0.708613	5.15764	-12.1895	8.10588e-22	2.19203e-19	39.1114
ARHGAP9	1.42409	6.90755	12.1846	8.31114e-22	2.22782e-19	39.0868
ASCL2	1.16883	5.67877	12.18	8.50608e-22	2.26025e-19	39.064
ROR1	-0.848385	5.74146	-12.1727	8.82704e-22	2.32532e-19	39.0275
IBSP	2.61545	6.07293	12.1696	8.96774e-22	2.34219e-19	39.0119
SNORD107	-0.886014	5.55808	-12.1664	9.11547e-22	2.3606e-19	38.9958
KLF9	-0.957639	8.5336	-12.1642	9.217e-22	2.36226e-19	38.9849
LAT2	0.849692	8.60378	12.1629	9.27651e-22	2.36226e-19	38.9785
TECPR1	0.662369	6.81984	12.1575	9.53652e-22	2.4084e-19	38.9513
GMFG	1.03044	9.48176	12.1436	1.02325e-21	2.56298e-19	38.8819
C9orf82	-0.476098	5.43193	-12.1226	1.13833e-21	2.79135e-19	38.7769
BEX5	-1.04832	5.45849	-12.1206	1.15001e-21	2.79135e-19	38.7668
HNRNPA0	-0.481775	6.42967	-12.1192	1.15864e-21	2.79135e-19	38.7594
LOC100630918	-0.591089	5.14302	-12.119	1.15971e-21	2.79135e-19	38.7585
NUCKS1	-0.324016	5.8175	-12.1189	1.16009e-21	2.79135e-19	38.7582
SH3KBP1	0.733616	6.46663	12.1165	1.17458e-21	2.80204e-19	38.746
SLC16A7	-0.700229	5.14163	-12.1151	1.18287e-21	2.80204e-19	38.739
CD36	1.68018	7.7208	12.1063	1.23707e-21	2.90788e-19	38.6949
LIG1	0.596906	6.36412	12.0775	1.43187e-21	3.34009e-19	38.5508
LINC00256A	0.559593	4.62769	12.047	1.67219e-21	3.87113e-19	38.3979
NDUFAF2	-0.572213	7.29408	-12.0253	1.86722e-21	4.29011e-19	38.2892
ST7-AS1	-0.721951	5.42632	-12.0135	1.98335e-21	4.52292e-19	38.2297
NCF1	1.39017	6.15346	12.0086	2.03331e-21	4.6025e-19	38.2052
TRAF3IP3	1.48231	6.04312	11.9825	2.32238e-21	5.20924e-19	38.0742
C9orf167	1.01273	5.74834	11.9813	2.33545e-21	5.20924e-19	38.0687
CCDC154	0.718434	5.96479	11.978	2.37601e-21	5.26132e-19	38.0517
FSCN1	0.980726	8.68462	11.9613	2.58715e-21	5.68763e-19	37.9678
HLA-J	0.990084	10.3329	11.9342	2.96937e-21	6.48128e-19	37.832
ARHGDIB	0.914598	9.74998	11.9223	3.15427e-21	6.83119e-19	37.7725
MAP3K11	0.727496	8.16573	11.9211	3.17438e-21	6.83119e-19	37.7662
CDC37L1	-0.5723	5.95906	-11.9136	3.29728e-21	7.04604e-19	37.7288
FANCG	0.472028	6.56909	11.9103	3.35333e-21	7.07578e-19	37.7122
INPP5A	-0.753681	5.88183	-11.9101	3.35751e-21	7.07578e-19	37.711
ZNF837	0.501365	5.87645	11.8964	3.60046e-21	7.5358e-19	37.6421
KLHDC5	-0.708208	6.02658	-11.8937	3.64928e-21	7.55749e-19	37.6288
FAM71E1	-1.3592	6.5044	-11.893	3.66288e-21	7.55749e-19	37.6252
PI16	-2.84194	6.84308	-11.8918	3.68501e-21	7.55749e-19	37.6192
GMIP	1.24699	6.63415	11.8638	4.25086e-21	8.65986e-19	37.4785
ZFYVE19	0.446065	6.72477	11.859	4.35717e-21	8.81765e-19	37.4541
ABHD6	0.668466	6.27848	11.8484	4.59964e-21	9.2471e-19	37.4007
MYEF2	-1.02728	5.8063	-11.8266	5.13909e-21	1.02641e-18	37.2915
SYNC	-1.07875	7.27202	-11.8249	5.18533e-21	1.02892e-18	37.2826
HSPB8	-0.750254	5.36549	-11.8098	5.59856e-21	1.10375e-18	37.2071
CCDC77	0.47673	6.03517	11.8022	5.82204e-21	1.14045e-18	37.1685
RNF125	0.900001	6.31726	11.7883	6.24959e-21	1.2164e-18	37.0986
DUSP18	0.579502	5.10469	11.7753	6.67775e-21	1.29151e-18	37.0333
ATG16L2	1.10438	8.29279	11.7739	6.72706e-21	1.29286e-18	37.0261
SMARCAL1	0.37894	7.3652	11.7682	6.92412e-21	1.32242e-18	36.9976
PARP12	0.933702	6.78812	11.7653	7.02738e-21	1.33381e-18	36.983
SNORD116-26	-0.623427	4.77982	-11.7528	7.49253e-21	1.41331e-18	36.9199
VILL	0.426481	5.80893	11.7513	7.55002e-21	1.41542e-18	36.9123
RPRD1A	-0.482062	6.48992	-11.7429	7.88005e-21	1.46828e-18	36.8702
AEBP2	-0.602685	6.59993	-11.7394	8.02097e-21	1.48548e-18	36.8527
CNTN4	-1.03404	4.754	-11.7364	8.14635e-21	1.49962e-18	36.8374
H3F3B	-0.586086	8.7415	-11.7334	8.27142e-21	1.51352e-18	36.8224
TRERF1	0.59776	5.22758	11.7299	8.42142e-21	1.5318e-18	36.8047
ARID3A	0.799836	5.7636	11.7245	8.65458e-21	1.56489e-18	36.7778
UNC13D	0.82811	5.30517	11.7225	8.7432e-21	1.57162e-18	36.7677
LOC100652963	-1.39048	6.84353	-11.7202	8.84719e-21	1.58101e-18	36.7561
GIMAP1	0.944811	6.80153	11.709	9.3684e-21	1.66442e-18	36.6996
NFAM1	1.6844	6.72677	11.6923	1.02037e-20	1.80234e-18	36.6155
ZBTB46	0.548311	5.00741	11.6864	1.05178e-20	1.84714e-18	36.5856
HCST	1.33507	8.69142	11.6823	1.07389e-20	1.87519e-18	36.5651
FGF2	-0.692176	4.95246	-11.671	1.13815e-20	1.97611e-18	36.5078
SPG20	-0.686715	5.88857	-11.6441	1.30565e-20	2.25413e-18	36.3725
GNAI2	0.515238	11.1493	11.6426	1.31565e-20	2.25863e-18	36.365
TFIP11	0.417911	7.72116	11.6409	1.32734e-20	2.26597e-18	36.3562
FCGR3A	1.67806	8.75167	11.6284	1.41513e-20	2.40242e-18	36.2931
XLOC_011183	-0.446791	4.8211	-11.6252	1.43824e-20	2.42816e-18	36.2772
C21orf96	0.990381	5.27775	11.6179	1.49279e-20	2.50641e-18	36.2405
INPP5D	1.19533	7.58578	11.6099	1.55493e-20	2.59648e-18	36.2003
TAPBP	0.411459	6.17514	11.5782	1.82943e-20	3.03825e-18	36.04
NUP62	0.60985	8.51725	11.5705	1.90312e-20	3.14355e-18	36.0011
CCR5	1.61909	6.95808	11.5683	1.9246e-20	3.15789e-18	35.99
C2orf3	-0.312175	5.41216	-11.5675	1.93248e-20	3.15789e-18	35.986
HLA-E	0.688709	9.97478	11.5611	1.99667e-20	3.24544e-18	35.9538
LPAR1	-0.820346	6.54313	-11.5577	2.0313e-20	3.28426e-18	35.9368
IPW	-0.563004	5.38065	-11.5537	2.07349e-20	3.33483e-18	35.9166
KTN1	-0.47045	8.61182	-11.5445	2.17407e-20	3.46237e-18	35.8699
C22orf34	0.604248	4.77767	11.544	2.17973e-20	3.46237e-18	35.8673
PPP1R2	-0.387493	5.98798	-11.5433	2.18679e-20	3.46237e-18	35.8641
PCYOX1L	0.572131	6.4235	11.5234	2.42191e-20	3.81489e-18	35.7635
PIK3CD	0.586479	5.19797	11.4975	2.76553e-20	4.33379e-18	35.6327
SNURF	-0.649044	7.7468	-11.4681	3.21478e-20	4.97757e-18	35.4843
DUSP6	0.882882	8.59262	11.4675	3.22412e-20	4.97757e-18	35.4815
LOC100129104	-0.482573	5.95352	-11.4675	3.2252e-20	4.97757e-18	35.4812
PYCARD	1.28893	8.00582	11.4617	3.32238e-20	5.10177e-18	35.4519
B9D2	0.486301	6.5088	11.4556	3.42745e-20	5.2368e-18	35.4212
VAV3	1.19629	6.31333	11.4532	3.46915e-20	5.27414e-18	35.4093
RNF135	0.815406	7.76202	11.4495	3.5371e-20	5.35083e-18	35.3902
DKFZp451A211	-1.13717	5.12191	-11.4441	3.6348e-20	5.47154e-18	35.3633
VAMP4	-0.378087	5.75767	-11.4295	3.91724e-20	5.8678e-18	35.2895
SIRT7	0.446526	6.2998	11.4284	3.94072e-20	5.87417e-18	35.2836
MNDA	1.28258	6.58062	11.4256	3.99693e-20	5.92904e-18	35.2697
PACSIN3	-0.786531	4.8022	-11.4244	4.02178e-20	5.93707e-18	35.2636
ARMC8	-0.319642	6.34724	-11.4205	4.10376e-20	6.02898e-18	35.2437
NAPG	-0.399886	7.529	-11.4151	4.21931e-20	6.16907e-18	35.2163
C1orf93	1.0168	7.20412	11.41	4.32911e-20	6.29947e-18	35.191
LAYN	-0.804955	6.5997	-11.4054	4.43407e-20	6.42163e-18	35.1674
DPP4	1.43027	5.71744	11.4028	4.4928e-20	6.47599e-18	35.1544
LST1	1.2412	7.25903	11.4003	4.55029e-20	6.52807e-18	35.1419
CCDC97	0.392334	7.59343	11.384	4.94787e-20	7.06528e-18	35.0593
PAK3	-0.498568	4.20408	-11.3754	5.17109e-20	7.33269e-18	35.0158
SLC22A3	-0.961354	5.2787	-11.3749	5.18313e-20	7.33269e-18	35.0135
ENAH	-0.58344	4.55238	-11.3666	5.40902e-20	7.61699e-18	34.9715
GUCA2B	-1.2967	5.94716	-11.3526	5.81326e-20	8.14869e-18	34.9004
FCHO1	1.02569	6.12408	11.3469	5.98412e-20	8.3499e-18	34.8719
TSPAN33	0.836137	5.77616	11.346	6.01224e-20	8.351e-18	34.8672
NAIF1	0.411404	6.17869	11.3267	6.63902e-20	9.15202e-18	34.7695
ITGAL	1.31433	5.83774	11.3264	6.64883e-20	9.15202e-18	34.768
CCL3	2.59121	9.1725	11.3206	6.85086e-20	9.38783e-18	34.7385
ARL5A	-0.504288	6.7205	-11.3181	6.93913e-20	9.46634e-18	34.7259
CENPBD1	0.571057	6.05131	11.3154	7.0343e-20	9.55352e-18	34.7125
MT1M	-1.29942	8.27676	-11.3119	7.16207e-20	9.68401e-18	34.6947
CTPS	-0.636432	7.05727	-11.3094	7.25467e-20	9.766e-18	34.6821
MRPL33	-0.505183	8.27866	-11.2974	7.71697e-20	1.03428e-17	34.6212
XLOC_009582	-0.643268	4.62936	-11.2834	8.291e-20	1.10636e-17	34.5505
LRMP	0.951038	6.02114	11.2824	8.33318e-20	1.10715e-17	34.5455
CHKA	0.656548	6.56313	11.273	8.74535e-20	1.15606e-17	34.4979
KCNQ1	0.630201	5.34867	11.2723	8.77692e-20	1.15606e-17	34.4943
MAFB	1.36967	8.58408	11.2622	9.24597e-20	1.21261e-17	34.443
PRRX2	-0.821078	6.88311	-11.2571	9.49145e-20	1.23671e-17	34.4172
ACP5	3.19075	9.54294	11.2567	9.51067e-20	1.23671e-17	34.4152
XAF1	0.868863	6.46851	11.2533	9.67689e-20	1.24831e-17	34.3981
SCARA5	-1.51792	5.62585	-11.2532	9.68155e-20	1.24831e-17	34.3976
XLOC_000983	-0.777659	5.07665	-11.2493	9.88025e-20	1.26857e-17	34.3776
CFL2	-1.13962	6.30064	-11.2469	1.00008e-19	1.27868e-17	34.3656
TNFAIP8L2	1.39806	6.2487	11.2397	1.03775e-19	1.3168e-17	34.3292
XLOC_l2_012953	0.989208	10.6702	11.2396	1.03852e-19	1.3168e-17	34.3285
PSMB10	0.630913	9.21952	11.2312	1.08436e-19	1.36925e-17	34.2859
SNAP91	-0.337397	4.14421	-11.2283	1.10039e-19	1.38377e-17	34.2714
RGS19	0.99469	7.60167	11.2198	1.14963e-19	1.43977e-17	34.2283
LINC00312	-1.43696	6.85908	-11.2165	1.16902e-19	1.45807e-17	34.2118
IKZF1	0.871119	5.73894	11.2007	1.26814e-19	1.57527e-17	34.1315
SAP25	1.55327	7.6698	11.196	1.29882e-19	1.60685e-17	34.108
BBC3	0.611606	7.33228	11.1927	1.32132e-19	1.62517e-17	34.0911
TTC32	-0.367464	5.0223	-11.1917	1.32797e-19	1.62517e-17	34.0861
TLE1	-0.366125	4.86763	-11.1915	1.32958e-19	1.62517e-17	34.0849
AMDHD2	0.530289	6.31333	11.19	1.33945e-19	1.62969e-17	34.0776
SLC38A7	0.916527	6.85913	11.1894	1.34394e-19	1.62969e-17	34.0743
PARP14	0.734644	7.2996	11.188	1.35324e-19	1.63448e-17	34.0675
SLC38A9	0.47418	6.60171	11.1797	1.41226e-19	1.69571e-17	34.0254
FAM53B	0.406947	5.34749	11.1794	1.41503e-19	1.69571e-17	34.0235
METTL13	0.382012	7.37453	11.1777	1.42731e-19	1.70373e-17	34.015
PTPN18	0.662597	6.88986	11.1739	1.45526e-19	1.73034e-17	33.9959
RAD23B	-0.300978	6.12395	-11.1647	1.52595e-19	1.80737e-17	33.9491
DCAF8L2	-0.656345	4.2237	-11.1601	1.56239e-19	1.83902e-17	33.9258
ADH5	-0.830883	6.85868	-11.1598	1.5651e-19	1.83902e-17	33.9241
CLEC4A	0.932752	6.13795	11.1591	1.57073e-19	1.83902e-17	33.9206
ABCA7	1.01671	5.67487	11.1502	1.64426e-19	1.91776e-17	33.8755
SNHG13	-0.54902	5.97501	-11.1477	1.66476e-19	1.93429e-17	33.8633
HLA-G	0.849615	11.2669	11.1439	1.6983e-19	1.96233e-17	33.8436
SPI1	1.49912	7.40159	11.1435	1.70174e-19	1.96233e-17	33.8416
CCDC88B	0.731609	5.55637	11.1368	1.76112e-19	2.02317e-17	33.8078
PGLS	0.42215	8.7144	11.1338	1.78852e-19	2.04695e-17	33.7926
CASZ1	-0.468037	5.0382	-11.1285	1.83836e-19	2.09615e-17	33.7655
COTL1	1.13199	7.89107	11.1242	1.87858e-19	2.13404e-17	33.7442
RPUSD3	0.444673	5.80774	11.122	1.89992e-19	2.15029e-17	33.733
UAP1	-1.09805	6.36493	-11.1161	1.95902e-19	2.20899e-17	33.7028
FLI1	0.715226	6.73565	11.1123	1.99803e-19	2.23891e-17	33.6834
DCUN1D4	-0.588417	5.77732	-11.112	2.0002e-19	2.23891e-17	33.6823
CAPRIN1	-0.295573	5.06399	-11.0969	2.16222e-19	2.41143e-17	33.6055
IRF9	0.548165	7.31581	11.0959	2.17324e-19	2.4149e-17	33.6005
CTSC	0.753001	6.64268	11.0937	2.19785e-19	2.43341e-17	33.5894
B3GALT6	0.463137	7.05889	11.0897	2.24332e-19	2.47478e-17	33.5693
C22orf29	0.511527	6.79535	11.088	2.26408e-19	2.48869e-17	33.5602
H2AFJ	-0.544477	7.04931	-11.0832	2.32046e-19	2.54152e-17	33.5359
GALNT6	1.41195	5.80284	11.081	2.3465e-19	2.56087e-17	33.5249
SNORD116-6	-0.934415	5.54539	-11.0771	2.39464e-19	2.6041e-17	33.5049
LOC144481	-0.297806	4.34546	-11.0659	2.53567e-19	2.74769e-17	33.4485
VGLL3	-0.804456	6.22257	-11.0596	2.61931e-19	2.8283e-17	33.4165
KDM4A	0.323584	5.90379	11.0576	2.6463e-19	2.84739e-17	33.4064
AIM1	0.898351	5.68041	11.0517	2.72835e-19	2.92537e-17	33.3763
ZEB1	-0.856141	7.59215	-11.0507	2.74292e-19	2.93071e-17	33.371
LONRF2	-1.03213	5.14453	-11.0474	2.78924e-19	2.96448e-17	33.3545
XLOC_001406	-0.412643	4.23426	-11.0471	2.79393e-19	2.96448e-17	33.3529
PLCG2	0.763266	5.84947	11.0452	2.82102e-19	2.98286e-17	33.3434
NPR3	-0.880296	5.14884	-11.039	2.91298e-19	3.06948e-17	33.3117
LOC100506948	-0.711808	6.0599	-11.0381	2.92646e-19	3.0718e-17	33.3072
RDH14	-0.390508	6.80885	-11.0375	2.93528e-19	3.0718e-17	33.3042
LINC00256B	0.721637	5.28341	11.0362	2.95427e-19	3.08112e-17	33.2979
SYK	1.52883	6.85116	11.034	2.989e-19	3.10673e-17	33.2863
MGAT5	0.349799	6.47972	11.0297	3.05523e-19	3.16481e-17	33.2647
LYG1	0.385554	5.02674	11.0284	3.07538e-19	3.17491e-17	33.2583
NECAP2	0.654816	7.92171	11.0273	3.09329e-19	3.18266e-17	33.2525
FSTL3	-1.11626	7.3071	-11.0251	3.12837e-19	3.20795e-17	33.2414
TOM1L1	-0.533985	5.58433	-11.0198	3.21561e-19	3.28637e-17	33.2143
FBXL18	0.264203	5.19034	11.0145	3.30383e-19	3.36201e-17	33.1876
CCL4	2.23632	7.85049	11.0141	3.31162e-19	3.36201e-17	33.1853
LOC100131541	0.587533	5.87376	11.0088	3.40265e-19	3.4287e-17	33.1586
MXRA5	0.833489	5.42509	11.0087	3.40438e-19	3.4287e-17	33.1581
USP53	-0.789775	6.57617	-11.0083	3.41097e-19	3.4287e-17	33.1562
RRP15	-0.543491	4.86952	-11.0061	3.44963e-19	3.45619e-17	33.1451
LMCD1	-1.0744	8.97565	-11.0038	3.4917e-19	3.4869e-17	33.1331
LOC100505905	-0.741455	4.60549	-11.0026	3.51187e-19	3.49563e-17	33.1274
IL10RA	1.46807	8.26656	10.9998	3.56307e-19	3.53507e-17	33.1132
XLOC_005062	-0.80189	4.44995	-10.9988	3.5819e-19	3.54225e-17	33.108
MYOC	-2.90123	6.71714	-10.9972	3.61248e-19	3.56098e-17	33.0996
CDH19	-1.11455	4.68895	-10.9954	3.64501e-19	3.57788e-17	33.0907
ULK3	0.488088	5.98932	10.995	3.65305e-19	3.57788e-17	33.0886
CEP70	-0.559033	5.30552	-10.9941	3.67052e-19	3.58351e-17	33.0839
CITED4	-0.726419	7.91542	-10.982	3.90484e-19	3.80013e-17	33.0229
DTX3L	0.574997	6.15943	10.9801	3.94413e-19	3.82618e-17	33.013
BARD1	-0.518562	5.67326	-10.9785	3.97578e-19	3.84468e-17	33.0051
TSPAN4	0.663927	7.76208	10.975	4.04893e-19	3.90307e-17	32.9871
FCGRT	0.986426	9.87622	10.9735	4.08111e-19	3.92172e-17	32.9793
AFF4	-0.37774	6.23357	-10.9699	4.15678e-19	3.98191e-17	32.9612
PTAFR	0.792007	6.9999	10.962	4.3301e-19	4.13497e-17	32.921
SAC3D1	0.479407	6.73272	10.9609	4.3548e-19	4.14561e-17	32.9154
CORO1A	1.04267	6.71822	10.9515	4.57014e-19	4.33011e-17	32.8678
DTYMK	0.501615	7.70166	10.9512	4.57695e-19	4.33011e-17	32.8663
SRGAP2	0.477477	6.74698	10.9416	4.80969e-19	4.52646e-17	32.8174
IPO7	-0.429242	6.85007	-10.941	4.82341e-19	4.52646e-17	32.8146
C6orf26	0.640917	5.33808	10.9408	4.82893e-19	4.52646e-17	32.8135
CLIC4	-0.678126	8.10019	-10.9377	4.90617e-19	4.5848e-17	32.7978
RFXANK	0.363865	7.76238	10.9127	5.58053e-19	5.19908e-17	32.6709
SMPD3	0.965642	5.00709	10.906	5.77655e-19	5.36535e-17	32.6368
HIGD1A	-0.509072	6.22533	-10.8934	6.16511e-19	5.69285e-17	32.5727
DLEC1	0.538313	4.65992	10.8933	6.16642e-19	5.69285e-17	32.5725
DST	-0.426951	5.55604	-10.8902	6.26729e-19	5.76855e-17	32.5565
GUSB	0.79252	8.84591	10.8867	6.37969e-19	5.85437e-17	32.5389
TERF1	-0.299672	5.67623	-10.8858	6.41098e-19	5.85459e-17	32.5341
P2RY13	0.787554	4.53708	10.8856	6.41825e-19	5.85459e-17	32.533
CX3CR1	1.39386	6.70964	10.882	6.53719e-19	5.93942e-17	32.5149
STBD1	-0.627961	5.4565	-10.8816	6.55011e-19	5.93942e-17	32.5129
EPB41L5	-0.450251	4.57911	-10.8737	6.82394e-19	6.16941e-17	32.4726
ZNF668	0.471937	7.21383	10.8695	6.97021e-19	6.28306e-17	32.4517
LCP2	1.29445	6.79172	10.8636	7.18561e-19	6.44926e-17	32.4217
FUK	0.367676	6.58224	10.8633	7.1968e-19	6.44926e-17	32.4201
SEMA4D	0.583553	4.88855	10.846	7.87078e-19	7.03261e-17	32.3319
SLC46A1	0.695015	6.27967	10.8454	7.8945e-19	7.03324e-17	32.3289
TXNDC15	-0.495338	5.83096	-10.842	8.03235e-19	7.13524e-17	32.3118
PLAA	-0.358029	5.41191	-10.8386	8.17545e-19	7.24131e-17	32.2944
MTA3	-0.346481	5.31049	-10.8281	8.63193e-19	7.62354e-17	32.2409
DHRS9	1.50767	5.25854	10.8274	8.65931e-19	7.62568e-17	32.2378
EPN1	0.47177	9.35337	10.8256	8.74205e-19	7.67643e-17	32.2284
LGALS9C	1.46499	9.47371	10.8241	8.80781e-19	7.71201e-17	32.221
LYPLA2	0.421769	7.01635	10.8213	8.93945e-19	7.80491e-17	32.2064
ABCA8	-1.08256	5.04814	-10.8162	9.17513e-19	7.98785e-17	32.1807
KDSR	-0.335735	6.26482	-10.8147	9.24914e-19	8.0259e-17	32.1728
SLC25A4	-0.924438	8.11637	-10.8142	9.27136e-19	8.0259e-17	32.1704
TBC1D3G	0.634805	5.99056	10.8068	9.63376e-19	8.31606e-17	32.1326
PPP2R3B-AS1	0.510264	5.17801	10.8061	9.66377e-19	8.31846e-17	32.1296
GAB3	0.697721	5.56811	10.8033	9.80729e-19	8.41829e-17	32.115
BIN2	1.12264	5.37985	10.8015	9.89899e-19	8.4732e-17	32.1059
MAP3K3	0.317395	8.45257	10.7955	1.021e-18	8.71498e-17	32.0754
MXRA7	-0.87204	7.46084	-10.792	1.03971e-18	8.85001e-17	32.0575
TRPM2	1.32244	5.90437	10.7897	1.05182e-18	8.92821e-17	32.046
FBXO10	0.427934	5.76708	10.7854	1.07549e-18	9.10379e-17	32.0241
BMPR1A	-0.7679	5.98405	-10.7842	1.08231e-18	9.13623e-17	32.0179
FBXW4	-0.58083	6.95509	-10.7835	1.08587e-18	9.14101e-17	32.0146
WDR81	0.75552	7.6584	10.7818	1.09578e-18	9.19915e-17	32.0057
CD53	1.50183	7.32649	10.7809	1.10094e-18	9.21712e-17	32.001
RAMP1	-1.33222	9.12332	-10.7743	1.13907e-18	9.51027e-17	31.9675
PRDX6	-0.36281	8.27892	-10.7704	1.16213e-18	9.67643e-17	31.9477
DNM1L	-0.268702	5.83959	-10.7697	1.1662e-18	9.68392e-17	31.9443
LOC100506906	-0.298989	8.04461	-10.7541	1.26411e-18	1.04685e-16	31.8648
TRIM65	0.632135	7.17993	10.747	1.31079e-18	1.08257e-16	31.8291
BLNK	1.02395	5.26841	10.741	1.35206e-18	1.11364e-16	31.7985
C16orf70	0.649201	6.65707	10.737	1.38029e-18	1.13384e-16	31.7781
DOK7	-0.681418	4.68913	-10.7363	1.38562e-18	1.13517e-16	31.7743
ADCK5	0.404804	5.91904	10.7351	1.39424e-18	1.13918e-16	31.7682
KCTD9	-0.559206	6.6535	-10.7308	1.42529e-18	1.16144e-16	31.7465
SLC9A3R1	0.584161	6.5373	10.7276	1.44869e-18	1.17737e-16	31.7304
MBIP	-0.369292	6.11269	-10.7243	1.47347e-18	1.19433e-16	31.7137
PAIP1	-0.457173	6.51269	-10.7231	1.48296e-18	1.19732e-16	31.7074
PRSS56	-0.70605	4.46187	-10.7228	1.48499e-18	1.19732e-16	31.706
IL21R	0.981603	5.27031	10.7183	1.52047e-18	1.2227e-16	31.6828
LOC282997	0.662562	5.74148	10.7063	1.61723e-18	1.2971e-16	31.6219
ZNF862	0.529726	6.34177	10.7047	1.63097e-18	1.3037e-16	31.6136
ARRB1	0.703684	5.60597	10.7043	1.634e-18	1.3037e-16	31.6118
KCND3	-0.528427	5.19315	-10.7036	1.64017e-18	1.30521e-16	31.6081
IL17RA	0.831129	6.67372	10.7008	1.66394e-18	1.3207e-16	31.5939
ARHGAP30	1.03512	5.80818	10.6921	1.74031e-18	1.37773e-16	31.5496
ITGB1BP2	-0.792861	6.14136	-10.6816	1.83677e-18	1.45033e-16	31.4965
PTPN6	1.1372	5.7758	10.6807	1.84534e-18	1.45335e-16	31.4919
SH3BP2	0.480191	4.62932	10.6799	1.85288e-18	1.45553e-16	31.4879
SGCD	-0.765151	5.85491	-10.6758	1.89225e-18	1.48265e-16	31.4671
S1PR4	1.24685	7.07446	10.6735	1.91501e-18	1.49664e-16	31.4553
MSH5	0.456298	4.96085	10.6667	1.9834e-18	1.54614e-16	31.4207
ANKS1B	-0.389653	4.29017	-10.6573	2.08247e-18	1.61924e-16	31.3727
SEZ6L2	1.3866	5.66531	10.655	2.10669e-18	1.63391e-16	31.3613
LRRC16A	-0.366994	4.41587	-10.6533	2.12532e-18	1.64419e-16	31.3526
APOBR	1.61294	6.28524	10.6525	2.13397e-18	1.64671e-16	31.3486
ICAM3	0.652411	6.99002	10.6495	2.16756e-18	1.66842e-16	31.3332
HLA-F	0.664763	9.02248	10.6443	2.22666e-18	1.7096e-16	31.3067
NIPAL3	0.46683	5.32293	10.6435	2.23549e-18	1.71208e-16	31.3028
RGS14	0.569985	5.01938	10.6407	2.26861e-18	1.7331e-16	31.2883
CXCR3	0.777501	5.14921	10.6395	2.28244e-18	1.73932e-16	31.2823
NCSTN	0.528698	8.05467	10.6384	2.29599e-18	1.74529e-16	31.2765
HNRPDL	-0.388357	7.29639	-10.6372	2.30944e-18	1.75116e-16	31.2707
ITGB7	1.57707	6.846	10.6338	2.35028e-18	1.77772e-16	31.2534
FYB	1.36362	6.43424	10.6317	2.37659e-18	1.79318e-16	31.2425
HLA-DRB1	1.45842	10.1196	10.6285	2.41564e-18	1.81816e-16	31.2264
MIIP	0.437248	7.99035	10.6257	2.45103e-18	1.84026e-16	31.2121
RNPEP	0.598759	8.74337	10.6248	2.46265e-18	1.84445e-16	31.2074
MILR1	1.06114	6.28081	10.6182	2.54803e-18	1.90373e-16	31.1738
NDE1	0.414996	6.05402	10.6176	2.55602e-18	1.90504e-16	31.1707
CLIP1	-0.512223	7.63894	-10.6146	2.59531e-18	1.92962e-16	31.1557
PDS5B	-0.574539	6.06656	-10.6125	2.62442e-18	1.94653e-16	31.1447
ITCH	-0.46164	5.35147	-10.6113	2.64028e-18	1.95355e-16	31.1387
KIAA1908	0.414862	5.06943	10.6095	2.66446e-18	1.96668e-16	31.1298
LOC441268	0.823918	6.62465	10.6017	2.77455e-18	2.04301e-16	31.0898
SARS	-0.313624	6.3428	-10.6008	2.78777e-18	2.04781e-16	31.0852
MAP6	-0.68132	5.71798	-10.5967	2.8472e-18	2.08644e-16	31.0644
LOC606724	0.795914	4.8404	10.5929	2.90368e-18	2.12274e-16	31.045
NDUFA4	-0.496052	10.3448	-10.5904	2.94095e-18	2.14486e-16	31.0324
SLAMF8	2.02515	7.52775	10.5893	2.95706e-18	2.15148e-16	31.027
RTP4	0.789112	6.03242	10.5798	3.10638e-18	2.25474e-16	30.9785
RRAS2	-0.650477	6.72297	-10.5759	3.16914e-18	2.29067e-16	30.9588
TP53I3	0.716949	6.88762	10.5756	3.17406e-18	2.29067e-16	30.9572
NLRC5	0.415728	5.06471	10.5749	3.18602e-18	2.29067e-16	30.9535
HSPA4L	-0.462856	4.59252	-10.5746	3.19053e-18	2.29067e-16	30.9521
RAC2	0.810118	6.1754	10.5744	3.19336e-18	2.29067e-16	30.9513
LRFN4	0.593929	7.26591	10.5692	3.28157e-18	2.34844e-16	30.9244
ZNF341	0.452144	6.22525	10.5659	3.33662e-18	2.38225e-16	30.908
TMC8	0.673884	5.08547	10.5592	3.45449e-18	2.46066e-16	30.8738
HES6	-0.32219	5.29545	-10.5556	3.51908e-18	2.50084e-16	30.8555
ARHGAP4	0.592376	9.31262	10.5545	3.53938e-18	2.50701e-16	30.8498
CARD8	0.595355	5.88912	10.5542	3.54417e-18	2.50701e-16	30.8485
PPM1J	-0.54592	5.03597	-10.5478	3.66493e-18	2.58644e-16	30.8155
NRP1	0.543613	6.68014	10.5419	3.7765e-18	2.65904e-16	30.7859
IGFBP6	-1.09122	8.58043	-10.54	3.81419e-18	2.6794e-16	30.7761
IMPAD1	-0.427924	6.84659	-10.5325	3.96592e-18	2.7796e-16	30.7377
GCOM1	-0.571178	6.82699	-10.5301	4.0153e-18	2.80777e-16	30.7255
MS4A14	0.916336	4.93331	10.5295	4.02794e-18	2.81017e-16	30.7224
RMI1	0.471687	5.42037	10.5251	4.1191e-18	2.86723e-16	30.7003
SESTD1	-0.597801	5.60792	-10.5198	4.2335e-18	2.94017e-16	30.6733
XKR8	0.330829	7.41757	10.5189	4.25467e-18	2.94817e-16	30.6684
ASTE1	0.37001	5.02949	10.5151	4.33866e-18	2.99957e-16	30.6491
ASAP1-IT1	0.599517	6.40485	10.5146	4.35017e-18	3.00073e-16	30.6465
STAT2	0.562509	9.00631	10.5112	4.42507e-18	3.04553e-16	30.6297
RAB7B	0.993223	6.51422	10.5003	4.6818e-18	3.21498e-16	30.5741
TSPAN15	0.9352	5.23482	10.4951	4.80862e-18	3.29466e-16	30.5477
OAS3	0.580025	4.99501	10.4947	4.82072e-18	3.29556e-16	30.5453
APBB2	-0.644609	5.78998	-10.4937	4.84582e-18	3.30533e-16	30.5401
TLR7	1.37119	5.97701	10.4928	4.86598e-18	3.31168e-16	30.536
ZNF587	0.502884	6.3907	10.4908	4.91895e-18	3.3403e-16	30.5254
LOC100507554	-1.23322	6.00606	-10.4896	4.94922e-18	3.35144e-16	30.5193
TMEM229B	0.41234	4.60068	10.4892	4.9573e-18	3.35144e-16	30.5177
CYLD	-0.420848	5.86232	-10.4834	5.10894e-18	3.44634e-16	30.488
CCL3L3	2.00481	6.83827	10.4829	5.12221e-18	3.44768e-16	30.4855
SLX4	0.385364	5.50198	10.479	5.22616e-18	3.50991e-16	30.4656
XLOC_007189	-0.40262	4.21191	-10.4773	5.272e-18	3.53294e-16	30.457
SLAMF7	1.76857	6.37984	10.4698	5.47998e-18	3.66427e-16	30.4189
VAV1	1.41477	6.8053	10.4658	5.59601e-18	3.73369e-16	30.3982
RNASEH2A	0.416637	6.5319	10.4652	5.61344e-18	3.73716e-16	30.3952
DCTN6	-0.349666	7.17764	-10.4643	5.63804e-18	3.74022e-16	30.3909
PERP	-0.872719	6.96475	-10.4642	5.64252e-18	3.74022e-16	30.3901
XLOC_l2_000423	0.462701	4.38588	10.4592	5.78851e-18	3.82868e-16	30.3649
DHX36	-0.316078	7.25858	-10.4516	6.0224e-18	3.97478e-16	30.3259
RANBP2	-0.438458	5.74241	-10.4474	6.15213e-18	4.05165e-16	30.3048
EGR2	1.57639	7.03439	10.4357	6.53741e-18	4.29613e-16	30.245
DAGLB	0.561213	5.28443	10.424	6.94449e-18	4.55107e-16	30.1854
ATRX	-0.26943	5.83908	-10.4237	6.95514e-18	4.55107e-16	30.1839
GPR64	-0.604947	4.31194	-10.4221	7.0132e-18	4.57926e-16	30.1757
PJA2	-0.471675	7.74072	-10.4185	7.14268e-18	4.65386e-16	30.1577
SIGLEC1	1.33159	5.82946	10.4177	7.17294e-18	4.66363e-16	30.1535
ANO5	-0.690914	4.94959	-10.4082	7.53524e-18	4.88878e-16	30.1049
LEF1	0.870536	5.65992	10.4036	7.71479e-18	4.99467e-16	30.0817
LRCH2	-0.760962	5.11331	-10.402	7.7793e-18	5.02579e-16	30.0735
KDM2B	0.356958	4.72395	10.4004	7.8423e-18	5.0558e-16	30.0656
OAS2	0.684767	5.35719	10.3987	7.91409e-18	5.09135e-16	30.0566
GVINP1	0.558663	4.585	10.3978	7.94902e-18	5.10307e-16	30.0522
KIAA0100	0.389345	7.91066	10.3955	8.04313e-18	5.15266e-16	30.0406
CNBP	-0.349088	7.89733	-10.3882	8.35218e-18	5.33945e-16	30.0035
CYB561D1	0.503248	6.44975	10.3829	8.58543e-18	5.47711e-16	29.9763
C3orf70	-1.04094	5.15407	-10.3725	9.06134e-18	5.76867e-16	29.9231
DNAJB5	-0.930399	7.97777	-10.3718	9.09151e-18	5.77585e-16	29.9199
ADRBK2	1.00693	6.8701	10.3714	9.11148e-18	5.77653e-16	29.9177
RASSF8	-0.617529	5.13633	-10.3705	9.15573e-18	5.79256e-16	29.9129
UAP1L1	0.892143	5.41183	10.3696	9.19569e-18	5.80583e-16	29.9086
DUSP26	-1.5614	7.8805	-10.3678	9.2802e-18	5.8471e-16	29.8996
CORO7	1.01519	7.08975	10.3638	9.47581e-18	5.95806e-16	29.879
RELL2	0.543891	5.91024	10.361	9.61295e-18	6.03188e-16	29.8649
RBMS3	-0.664926	5.0423	-10.3597	9.67902e-18	6.06089e-16	29.8581
NALCN	-0.386922	4.58458	-10.3569	9.81921e-18	6.1361e-16	29.844
Q25LE9	-0.478033	5.0345	-10.352	1.00733e-17	6.28201e-16	29.8188
ITGA4	0.893266	5.51038	10.3504	1.0156e-17	6.3207e-16	29.8107
CAMSAP2	-0.455967	6.60483	-10.3472	1.03224e-17	6.4112e-16	29.7947
PACSIN2	-0.432344	6.3951	-10.3462	1.03753e-17	6.43101e-16	29.7897
RAB3GAP1	-0.332265	7.0579	-10.3371	1.08757e-17	6.72751e-16	29.7432
DAPP1	1.03148	5.32523	10.3363	1.09213e-17	6.74206e-16	29.7391
SCAMP5	0.706211	5.21337	10.3339	1.10562e-17	6.81158e-16	29.727
TAOK2	0.285992	5.72734	10.3325	1.11408e-17	6.84856e-16	29.7195
CCNH	-0.461527	7.12936	-10.3321	1.1161e-17	6.84856e-16	29.7177
MAF	0.975643	7.62387	10.3301	1.12781e-17	6.90654e-16	29.7074
HTT	0.356847	6.57262	10.3274	1.14353e-17	6.98879e-16	29.6938
GAA	0.974848	9.33528	10.3258	1.15288e-17	7.03185e-16	29.6857
FERMT2	-0.928327	7.10136	-10.3096	1.25401e-17	7.63348e-16	29.6028
TXNDC3	0.887976	5.11214	10.3052	1.28234e-17	7.79039e-16	29.5808
TBC1D13	0.414708	8.03019	10.2951	1.35102e-17	8.19135e-16	29.5294
HLA-A	0.480989	8.98177	10.2941	1.35805e-17	8.21164e-16	29.5243
EED	0.2888	7.23955	10.2939	1.35974e-17	8.21164e-16	29.5231
C11orf58	-0.399461	7.03736	-10.293	1.36611e-17	8.23382e-16	29.5185
FBXL17	-0.246913	5.22878	-10.2926	1.36918e-17	8.2361e-16	29.5162
MAP4K1	0.819821	5.05075	10.2915	1.37681e-17	8.2657e-16	29.5108
CD52	1.87563	8.68115	10.2793	1.46596e-17	8.78368e-16	29.4489
LOC100506459	0.533067	5.10998	10.2712	1.52867e-17	9.14152e-16	29.4076
LRRC33	0.894568	4.99293	10.2696	1.54129e-17	9.19898e-16	29.3995
XLOC_013657	-0.529212	4.22863	-10.269	1.54651e-17	9.21215e-16	29.3962
LARP4	-0.300124	6.53798	-10.268	1.55439e-17	9.24104e-16	29.3912
RSF1	-0.383179	5.97553	-10.2647	1.58128e-17	9.38264e-16	29.3743
PRR5L	0.663981	4.68774	10.2616	1.60659e-17	9.51437e-16	29.3586
FBXL16	0.664074	4.62186	10.2612	1.61026e-17	9.51769e-16	29.3564
SCAMP3	0.427102	8.92388	10.2558	1.65583e-17	9.76812e-16	29.3289
GYG1	-0.426537	6.78705	-10.2536	1.67406e-17	9.85663e-16	29.3181
XLOC_013983	-1.33422	5.00691	-10.2473	1.73016e-17	1.01673e-15	29.2856
STK38L	-0.870134	5.70637	-10.246	1.74143e-17	1.02139e-15	29.2792
CASP1	0.978515	7.17888	10.2403	1.79401e-17	1.05022e-15	29.2498
FBLN5	-1.09368	9.02075	-10.2397	1.7988e-17	1.05101e-15	29.2472
NCF4	1.12189	6.5566	10.239	1.80589e-17	1.05314e-15	29.2433
PGRMC1	-0.478244	8.40282	-10.2381	1.81431e-17	1.05603e-15	29.2388
ZNF853	-0.495634	4.5333	-10.2287	1.90457e-17	1.10397e-15	29.1909
UBA2	-0.599247	7.23418	-10.2283	1.90816e-17	1.10397e-15	29.189
DOK3	0.884856	6.43514	10.2281	1.91057e-17	1.10397e-15	29.1878
HIPK3	-0.514199	6.23026	-10.228	1.91111e-17	1.10397e-15	29.1875
C6orf1	0.467752	8.9127	10.2171	2.02246e-17	1.16608e-15	29.1317
BMPR2	-0.455135	5.7932	-10.214	2.05482e-17	1.18251e-15	29.1161
MIER1	-0.300192	6.24412	-10.2075	2.12484e-17	1.22051e-15	29.083
MFAP3L	-0.575027	4.97046	-10.2062	2.13895e-17	1.2263e-15	29.0765
ALDH16A1	0.489231	6.07597	10.2054	2.14851e-17	1.22948e-15	29.0721
CSDC2	-0.976369	5.73094	-10.1992	2.21781e-17	1.26676e-15	29.0408
RNF213	0.396201	5.71443	10.1966	2.24853e-17	1.28025e-15	29.0273
TYROBP	1.56293	10.2228	10.1964	2.24981e-17	1.28025e-15	29.0267
MTRF1	0.324343	5.07534	10.1953	2.26367e-17	1.28575e-15	29.0206
MCM5	0.500198	6.21056	10.1943	2.27509e-17	1.28984e-15	29.0157
MYO15B	0.570419	5.6921	10.1934	2.28536e-17	1.29326e-15	29.0112
TMEM56	-0.468056	4.34722	-10.1927	2.29411e-17	1.29581e-15	29.0075
PDPK1	0.251125	5.94478	10.1914	2.30981e-17	1.30086e-15	29.0007
AP1G2	0.623605	5.65041	10.1912	2.31155e-17	1.30086e-15	29
CLTC-IT1	0.629925	5.20409	10.1887	2.34171e-17	1.3154e-15	28.9872
PPP1R12A	-0.674723	5.65667	-10.1874	2.35804e-17	1.32199e-15	28.9804
PRKRA	-0.419548	7.18013	-10.187	2.3621e-17	1.32199e-15	28.9787
VAMP8	1.42208	9.63085	10.1804	2.44402e-17	1.36534e-15	28.9451
EVI2B	1.27394	6.55493	10.1745	2.51957e-17	1.4034e-15	28.9151
SLK	-0.430116	6.673	-10.1744	2.52132e-17	1.4034e-15	28.9144
PLCB4	-0.870513	4.72681	-10.1708	2.56917e-17	1.4263e-15	28.8959
LIMS3L	-0.912459	6.11302	-10.1706	2.5718e-17	1.4263e-15	28.8948
COL1A1	1.46957	10.0059	10.169	2.59308e-17	1.4355e-15	28.8867
TBC1D9	0.457216	6.26218	10.1685	2.59993e-17	1.43634e-15	28.8841
MYD88	0.807645	6.75034	10.1682	2.604e-17	1.43634e-15	28.8826
PLN	-1.44246	6.30676	-10.1624	2.68316e-17	1.47733e-15	28.8531
MPP7	-0.770123	4.87145	-10.1587	2.73428e-17	1.50277e-15	28.8345
WASF3	-0.729097	5.50586	-10.1555	2.78021e-17	1.52527e-15	28.818
CLEC11A	0.787148	8.01947	10.151	2.84502e-17	1.55803e-15	28.7953
CCDC106	0.45066	7.17738	10.143	2.96618e-17	1.62059e-15	28.7542
KCMF1	-0.433489	5.27565	-10.1426	2.972e-17	1.62059e-15	28.7523
RIN2	0.469372	7.46666	10.1424	2.97517e-17	1.62059e-15	28.7512
PCNA	0.460914	6.64528	10.1416	2.98769e-17	1.62452e-15	28.7471
OASL	1.01288	5.3764	10.1401	3.01045e-17	1.63399e-15	28.7396
CXorf69	-0.807884	5.93969	-10.1388	3.02982e-17	1.64158e-15	28.7333
PLOD3	0.44704	8.11754	10.1362	3.07188e-17	1.66143e-15	28.7197
METAP2	-0.477635	6.95135	-10.1304	3.16447e-17	1.70775e-15	28.6904
ABTB2	-0.640792	5.9865	-10.1302	3.16871e-17	1.70775e-15	28.6891
TSR2	-0.38036	7.72333	-10.1286	3.19532e-17	1.71906e-15	28.6809
CEBPA	1.62669	6.70461	10.123	3.28855e-17	1.76611e-15	28.6525
MYO5A	0.857676	7.07799	10.1205	3.33029e-17	1.78539e-15	28.6401
GPR65	1.25159	5.90064	10.1193	3.35128e-17	1.79349e-15	28.6339
RAB8A	0.422101	7.66189	10.1181	3.37306e-17	1.80199e-15	28.6275
CAPS	0.372373	5.27787	10.1117	3.48593e-17	1.85904e-15	28.5951
ARHGEF9	-0.728214	6.11546	-10.1103	3.5105e-17	1.86888e-15	28.5881
COX6A2	-0.54998	4.42498	-10.1082	3.55043e-17	1.88685e-15	28.577
ZNF671	0.64487	5.17305	10.0997	3.70849e-17	1.96743e-15	28.5341
C11orf75	0.728061	7.81083	10.0951	3.79835e-17	2.01161e-15	28.5105
PRCP	0.579253	10.0271	10.0941	3.81878e-17	2.01893e-15	28.5052
HCLS1	1.0939	9.07747	10.0885	3.92929e-17	2.07377e-15	28.4771
ID2	-0.838181	8.63952	-10.0845	4.01195e-17	2.11327e-15	28.4565
LOC100131096	0.566938	4.63754	10.0842	4.01797e-17	2.11327e-15	28.4551
PLEKHO2	0.863576	8.15724	10.0825	4.05329e-17	2.12819e-15	28.4464
C13orf33	-1.25825	9.09063	-10.0811	4.08429e-17	2.14078e-15	28.4389
XLOC_l2_015764	-0.518169	4.06681	-10.0802	4.10313e-17	2.14698e-15	28.4344
ZNF707	0.340684	5.77726	10.0791	4.12549e-17	2.15499e-15	28.429
SCO2	0.751365	7.21133	10.0781	4.14647e-17	2.16225e-15	28.424
CTDNEP1	0.349287	7.33766	10.0769	4.17215e-17	2.17194e-15	28.4179
XLOC_006525	-0.295716	4.28432	-10.076	4.19198e-17	2.17855e-15	28.4133
TIMELESS	0.660775	6.38544	10.0753	4.20723e-17	2.18276e-15	28.4097
ATP11A	0.562872	6.26032	10.0748	4.21879e-17	2.18505e-15	28.407
TARBP2	0.492041	5.92905	10.0741	4.23409e-17	2.18926e-15	28.4034
CNNM4	0.57476	6.84353	10.0733	4.2503e-17	2.19393e-15	28.3997
RCC2	0.496766	6.17061	10.0719	4.28142e-17	2.20626e-15	28.3925
FABP5	1.47238	7.62715	10.0705	4.31295e-17	2.21877e-15	28.3852
C11orf52	-0.509716	4.79837	-10.0678	4.37426e-17	2.24644e-15	28.3713
WNT11	-1.38699	5.02152	-10.0675	4.38142e-17	2.24644e-15	28.3697
XRCC3	0.291291	8.36774	10.0671	4.39013e-17	2.24713e-15	28.3677
RANGAP1	0.543356	8.54569	10.0635	4.47214e-17	2.28528e-15	28.3495
HIC2	0.347983	5.45747	10.0589	4.58077e-17	2.33688e-15	28.3258
LINC00086	-0.548051	5.40713	-10.0572	4.62135e-17	2.35365e-15	28.3172
AOX1	-1.51389	5.94264	-10.0552	4.669e-17	2.37221e-15	28.307
CDC42EP4	-0.67096	6.12333	-10.055	4.67331e-17	2.37221e-15	28.3061
LYL1	0.548403	5.24227	10.0505	4.78395e-17	2.42094e-15	28.2831
BTG3	-0.475787	8.10964	-10.0504	4.78516e-17	2.42094e-15	28.2828
RAB37	0.750484	5.16751	10.036	5.15404e-17	2.60326e-15	28.2096
HHEX	0.63857	5.15535	10.0334	5.22373e-17	2.6341e-15	28.1964
ADAM33	-0.455897	4.9788	-10.0322	5.25832e-17	2.64718e-15	28.1899
ANKHD1	-0.406306	6.26233	-10.0312	5.28357e-17	2.65552e-15	28.1852
DISC1	0.322145	4.63294	10.0303	5.31038e-17	2.66087e-15	28.1802
APBB1IP	1.25673	6.93078	10.03	5.31813e-17	2.66087e-15	28.1787
C4orf48	1.02711	7.86226	10.0299	5.32035e-17	2.66087e-15	28.1783
RALGAPA1	-0.379852	6.08136	-10.0287	5.35365e-17	2.67315e-15	28.1722
HNRNPA3	-0.29757	7.64141	-10.0264	5.41676e-17	2.70025e-15	28.1606
CAB39L	-0.440346	5.28129	-10.0239	5.4875e-17	2.73106e-15	28.1478
NT5DC1	-0.400492	6.64031	-10.02	5.59963e-17	2.78233e-15	28.1279
PTPRC	1.19855	7.63359	10.0192	5.62157e-17	2.7887e-15	28.124
MAP3K14	0.613526	6.50208	10.0176	5.67025e-17	2.80829e-15	28.1155
FASLG	0.73506	4.59952	10.0124	5.82259e-17	2.87907e-15	28.0894
CARD9	0.854141	5.31785	10.0113	5.85687e-17	2.89134e-15	28.0836
VIPR2	-0.783825	4.97125	-10.0087	5.93764e-17	2.92649e-15	28.0701
CHODL	-1.10752	5.21384	-10.0069	5.99265e-17	2.94885e-15	28.061
TCEANC	0.291452	4.70792	10.0064	6.00654e-17	2.95093e-15	28.0588
IGLL1	1.39045	6.46898	10.006	6.01834e-17	2.95198e-15	28.0568
CCR2	1.11093	5.64237	10.0057	6.02894e-17	2.95244e-15	28.0551
IRF8	1.43642	6.40349	9.99915	6.23649e-17	3.0492e-15	28.0217
PITPNB	-0.530983	8.19879	-9.99683	6.31173e-17	3.08105e-15	28.0099
SLC22A18	1.00394	7.07462	9.99231	6.46092e-17	3.14885e-15	27.9869
SASH3	1.24712	6.12539	9.99036	6.5263e-17	3.17565e-15	27.977
MRAP2	-1.33616	7.06914	-9.98856	6.58747e-17	3.20032e-15	27.9678
TAPT1	-0.229086	5.22407	-9.98672	6.65022e-17	3.22215e-15	27.9584
RAI2	-0.924413	6.60858	-9.98663	6.65349e-17	3.22215e-15	27.9579
ELL2	-0.951763	8.65399	-9.98618	6.66879e-17	3.22444e-15	27.9557
IMPDH1	0.649768	9.23351	9.98507	6.70746e-17	3.23802e-15	27.95
TCIRG1	0.924825	8.56258	9.98037	6.8721e-17	3.30835e-15	27.9261
BTK	1.17527	5.90241	9.9803	6.8748e-17	3.30835e-15	27.9257
ZC3H12B	-0.428953	4.79748	-9.97972	6.89532e-17	3.31301e-15	27.9227
DOCK8	0.802394	5.4416	9.97759	6.97176e-17	3.34448e-15	27.9119
MAP3K1	0.612559	7.27114	9.97656	7.00883e-17	3.35699e-15	27.9067
HLA-C	0.674908	11.1496	9.97241	7.16076e-17	3.42439e-15	27.8855
SBDS	-0.638442	7.5434	-9.96584	7.40828e-17	3.53722e-15	27.852
BAG2	-0.927671	7.13894	-9.96524	7.43097e-17	3.54252e-15	27.849
AKAP2	-0.557675	5.35453	-9.96204	7.55522e-17	3.59614e-15	27.8327
LOC388242	0.635916	5.9478	9.95923	7.66542e-17	3.64292e-15	27.8184
LOC92249	-0.486103	5.6203	-9.95597	7.79564e-17	3.69905e-15	27.8018
RFX1	0.425105	6.70318	9.95409	7.8718e-17	3.7294e-15	27.7922
NUP50	0.347843	5.73815	9.95369	7.88806e-17	3.73132e-15	27.7902
EFHD2	0.750214	7.70332	9.95102	7.99786e-17	3.77741e-15	27.7765
NOX4	-0.897909	5.86749	-9.95037	8.02476e-17	3.78427e-15	27.7732
GADD45A	-0.912834	8.71925	-9.94751	8.14403e-17	3.8346e-15	27.7587
APOOL	-0.50752	6.05593	-9.94503	8.24917e-17	3.87813e-15	27.7461
C20orf72	0.655824	7.29958	9.93953	8.4872e-17	3.9839e-15	27.718
GNG12	-0.704063	7.95842	-9.93799	8.55507e-17	4.0096e-15	27.7102
SMARCA1	-0.628621	6.99713	-9.93586	8.64971e-17	4.04775e-15	27.6993
C1QC	1.36108	7.22483	9.93522	8.67814e-17	4.05484e-15	27.6961
C9orf69	0.40756	5.90349	9.92913	8.95563e-17	4.17811e-15	27.6651
SOLH	0.559562	7.34096	9.92773	9.02066e-17	4.20203e-15	27.6579
LOC648987	0.400957	5.81372	9.92057	9.36086e-17	4.34828e-15	27.6215
ACAT1	-0.385998	6.56023	-9.92052	9.36308e-17	4.34828e-15	27.6212
ADAMTS14	1.12754	5.2622	9.91992	9.39199e-17	4.35509e-15	27.6182
KCNMA1	-0.770549	6.02534	-9.91951	9.41191e-17	4.35771e-15	27.6161
TNFRSF14	0.398025	6.18239	9.91557	9.60567e-17	4.4407e-15	27.596
LIMK1	0.952744	6.23435	9.91104	9.8332e-17	4.53902e-15	27.5729
ARRB2	1.06492	7.97829	9.90374	1.02115e-16	4.70652e-15	27.5357
XLOC_l2_003156	0.644712	7.46227	9.90013	1.04035e-16	4.78459e-15	27.5174
FBXO41	1.12356	6.07462	9.89997	1.04122e-16	4.78459e-15	27.5165
LSP1	0.959561	7.92536	9.89853	1.049e-16	4.81311e-15	27.5092
MANBAL	-0.42291	6.99619	-9.89788	1.05253e-16	4.82067e-15	27.5059
SNORA11	-1.07182	6.37692	-9.89757	1.05418e-16	4.82067e-15	27.5044
SNORD116-27	-0.371108	4.44543	-9.89735	1.05538e-16	4.82067e-15	27.5032
STAT1	0.65539	6.24861	9.89696	1.05753e-16	4.82329e-15	27.5012
HDGFRP3	-0.562504	6.84452	-9.89615	1.06199e-16	4.83641e-15	27.4971
C1QTNF6	0.492003	5.05707	9.89473	1.06977e-16	4.8646e-15	27.4899
OSTF1	0.632327	7.81885	9.8922	1.08388e-16	4.92144e-15	27.477
SNHG6	-0.445973	8.82581	-9.88898	1.10207e-16	4.99658e-15	27.4606
PCNP	-0.469608	8.26558	-9.88595	1.11943e-16	5.06779e-15	27.4452
BID	0.979354	7.15404	9.88047	1.15161e-16	5.20323e-15	27.4172
MS4A7	1.36209	8.01922	9.88028	1.15275e-16	5.20323e-15	27.4163
CPNE7	1.07138	5.7534	9.87975	1.15588e-16	5.20963e-15	27.4136
XLOC_l2_013193	-1.03952	5.79704	-9.87703	1.17223e-16	5.27557e-15	27.3997
SVIL	-0.655279	6.16374	-9.87624	1.17704e-16	5.28942e-15	27.3957
NFKBIE	0.954684	7.47333	9.87533	1.18257e-16	5.30644e-15	27.3911
EIF5A2	-0.526538	5.49696	-9.87431	1.18885e-16	5.32684e-15	27.3859
ATP6V0D1	0.570393	6.27161	9.87241	1.20055e-16	5.37138e-15	27.3762
ITGAM	1.45136	6.58129	9.87035	1.21342e-16	5.42103e-15	27.3657
HLA-DMA	1.36512	8.04652	9.86852	1.22492e-16	5.46438e-15	27.3564
SULT1A4	0.609411	7.44431	9.86479	1.24876e-16	5.56264e-15	27.3374
N4BP1	0.352642	6.30352	9.86328	1.25857e-16	5.59814e-15	27.3297
ATP2A2	-0.400708	6.6569	-9.86211	1.26619e-16	5.62389e-15	27.3237
BEX2	-0.87616	5.76283	-9.86051	1.27673e-16	5.65591e-15	27.3156
PVRL3	-0.474873	5.17752	-9.86045	1.27711e-16	5.65591e-15	27.3153
NCKAP1	-0.785911	7.17501	-9.85857	1.2896e-16	5.70298e-15	27.3057
IL2RG	1.05636	5.46589	9.84607	1.37562e-16	6.07459e-15	27.2421
POLD1	0.562937	6.34728	9.84527	1.38132e-16	6.09095e-15	27.238
PLA2G15	1.18909	8.89438	9.84344	1.39446e-16	6.14003e-15	27.2287
CDKN2A	0.952	6.17032	9.84224	1.40313e-16	6.16932e-15	27.2225
KPNA1	-0.344806	5.12724	-9.84133	1.40968e-16	6.18922e-15	27.2179
TMEM106A	0.56191	4.92948	9.82441	1.53851e-16	6.74518e-15	27.1318
MMS19	0.343934	6.68949	9.82325	1.54775e-16	6.77597e-15	27.1259
TMF1	-0.326709	5.85082	-9.82279	1.55145e-16	6.78242e-15	27.1235
MTMR2	-0.413104	6.02078	-9.82203	1.55755e-16	6.78381e-15	27.1196
STAC	-0.695033	4.68505	-9.82195	1.5582e-16	6.78381e-15	27.1192
PRKAA2	-0.690066	4.87103	-9.82192	1.55842e-16	6.78381e-15	27.1191
FUNDC2P2	-0.342366	7.2731	-9.8215	1.56181e-16	6.78887e-15	27.1169
TRMT11	-0.343853	5.76219	-9.81993	1.57456e-16	6.83458e-15	27.1089
KCNJ2	0.949912	5.78197	9.81636	1.60387e-16	6.95193e-15	27.0908
EFHA2	-0.810576	5.6985	-9.80821	1.67285e-16	7.24066e-15	27.0493
AHCTF1	-0.362942	5.45215	-9.80573	1.69438e-16	7.32345e-15	27.0367
NTF3	-0.981487	6.559	-9.8031	1.71755e-16	7.41311e-15	27.0233
UBE2H	-0.460154	7.08288	-9.79872	1.75687e-16	7.57213e-15	27.001
UNC93B1	0.961573	6.08315	9.79611	1.78068e-16	7.66396e-15	26.9877
RCBTB2	0.523278	6.93288	9.79246	1.8146e-16	7.79896e-15	26.9691
CCR1	1.56204	7.16935	9.7846	1.88984e-16	8.11091e-15	26.9291
LOC648149	-0.789235	5.10662	-9.78124	1.92294e-16	8.24139e-15	26.912
ARHGAP5	-0.636136	6.37235	-9.77697	1.96584e-16	8.41347e-15	26.8902
ARL1	-0.405743	7.95302	-9.77612	1.97451e-16	8.43873e-15	26.8859
FOXO3	-0.481333	7.65223	-9.77544	1.98144e-16	8.45654e-15	26.8824
PGBD2	0.370436	5.77166	9.7704	2.03367e-16	8.66736e-15	26.8568
SHROOM3	-0.747102	5.17633	-9.76932	2.045e-16	8.7035e-15	26.8513
FYTTD1	-0.366874	6.76301	-9.76283	2.11475e-16	8.98783e-15	26.8182
CD84	1.52916	6.0445	9.75988	2.14723e-16	9.1132e-15	26.8032
NAGA	0.656564	6.35556	9.74834	2.27919e-16	9.65984e-15	26.7445
PGR	-0.9152	5.50236	-9.74694	2.29571e-16	9.71637e-15	26.7373
MAN2B1	0.949667	6.68343	9.74563	2.31123e-16	9.76853e-15	26.7307
PARD3	-0.456531	5.42145	-9.7437	2.33449e-16	9.84708e-15	26.7208
HCG26	0.421845	4.65747	9.74355	2.33626e-16	9.84708e-15	26.7201
KIAA1644	0.401036	4.29619	9.74094	2.36793e-16	9.96685e-15	26.7068
LOC100507165	-0.82438	6.71314	-9.73908	2.39076e-16	1.00491e-14	26.6974
NBEAL2	0.390919	4.90188	9.73436	2.44978e-16	1.0283e-14	26.6733
TNFRSF25	0.779009	5.88583	9.73305	2.46652e-16	1.03391e-14	26.6666
PTPRJ	0.640578	5.0893	9.73138	2.48788e-16	1.04143e-14	26.6581
FMNL3	0.382513	5.32938	9.73071	2.49648e-16	1.04361e-14	26.6547
RBBP9	-0.280965	5.40537	-9.72815	2.52974e-16	1.05606e-14	26.6417
NMI	0.467048	6.61205	9.72575	2.56126e-16	1.06776e-14	26.6295
USP47	-0.381749	5.90248	-9.72511	2.56972e-16	1.06983e-14	26.6262
STAC3	1.32351	6.76177	9.7234	2.59245e-16	1.07782e-14	26.6175
PPARGC1B	0.738319	5.13826	9.71797	2.66628e-16	1.10701e-14	26.5899
RECQL5	0.194156	4.53735	9.71649	2.68677e-16	1.11401e-14	26.5823
KANK1	-0.750779	6.45025	-9.71195	2.75042e-16	1.13738e-14	26.5592
TMEM117	-0.372994	5.66758	-9.71194	2.75059e-16	1.13738e-14	26.5592
NLRC3	0.578633	6.93531	9.70469	2.85555e-16	1.17919e-14	26.5223
SH3BP5L	0.27	5.29425	9.70369	2.87038e-16	1.18371e-14	26.5172
CD276	0.424884	7.38789	9.70224	2.89185e-16	1.19096e-14	26.5098
SLCO2B1	1.52	7.52126	9.68765	3.11821e-16	1.28245e-14	26.4356
CASP10	0.307284	5.64074	9.68308	3.19269e-16	1.30946e-14	26.4123
FIBIN	-1.13299	6.3941	-9.68301	3.19381e-16	1.30946e-14	26.412
DEF6	0.588491	5.24636	9.68284	3.19672e-16	1.30946e-14	26.4111
CCRL1	-1.05615	6.3612	-9.68071	3.23209e-16	1.32217e-14	26.4002
NLRC4	0.675636	4.92382	9.676	3.31166e-16	1.35291e-14	26.3762
FOLR2	1.36987	7.51668	9.66724	3.46498e-16	1.41365e-14	26.3317
STRA6	0.809992	4.74614	9.66561	3.49412e-16	1.42364e-14	26.3234
RNF11	-0.486444	8.87171	-9.66225	3.55526e-16	1.44663e-14	26.3063
KLHL17	0.515072	6.74191	9.66108	3.57687e-16	1.45349e-14	26.3003
SPNS3	0.496738	5.07611	9.65996	3.5976e-16	1.45996e-14	26.2946
MBOAT7	0.57544	7.18754	9.65767	3.64044e-16	1.47539e-14	26.283
IGF2R	0.617287	6.75452	9.6558	3.67579e-16	1.48775e-14	26.2735
RECQL4	0.688662	5.9969	9.64964	3.79448e-16	1.53375e-14	26.2421
CYBB	1.11605	7.77668	9.6481	3.82487e-16	1.544e-14	26.2343
AKAP12	-1.10806	6.80772	-9.64735	3.8397e-16	1.54794e-14	26.2305
LOC401093	-0.935358	5.03815	-9.64677	3.85124e-16	1.55054e-14	26.2275
BRCA1	0.353813	4.8276	9.64459	3.89484e-16	1.56566e-14	26.2164
PLA2G2A	-3.24053	6.38765	-9.64438	3.89902e-16	1.56566e-14	26.2154
MX2	0.489288	5.7735	9.64364	3.91389e-16	1.56956e-14	26.2116
DOLPP1	0.371459	5.58634	9.64107	3.96621e-16	1.58846e-14	26.1985
TMCO6	0.398967	5.85347	9.64056	3.97664e-16	1.59055e-14	26.1959
NAIP	0.730739	5.95845	9.63979	3.99257e-16	1.59484e-14	26.192
CWC27	-0.398373	6.69088	-9.63733	4.04355e-16	1.61309e-14	26.1795
GAS2L3	0.874045	5.15016	9.63544	4.08331e-16	1.62683e-14	26.1698
S100A10	0.687288	9.57845	9.63207	4.1549e-16	1.65118e-14	26.1527
C16orf55	0.302506	4.49596	9.63206	4.15523e-16	1.65118e-14	26.1526
PCDH20	-1.24451	5.05974	-9.63083	4.18154e-16	1.65947e-14	26.1464
EIF5B	-0.427058	6.34049	-9.62499	4.30959e-16	1.70807e-14	26.1167
PFKFB4	0.803577	5.60851	9.62389	4.33409e-16	1.71556e-14	26.1111
CD300A	1.27373	5.85295	9.62354	4.34201e-16	1.71647e-14	26.1093
FUNDC2	-0.332893	5.88159	-9.61972	4.42847e-16	1.74839e-14	26.0899
IL6ST	-0.482652	6.26199	-9.61686	4.49442e-16	1.77213e-14	26.0753
PLEKHA3	-0.322733	6.15387	-9.61571	4.52113e-16	1.78037e-14	26.0695
GMPS	-0.292576	7.20656	-9.6147	4.5447e-16	1.78672e-14	26.0644
USF2	0.43384	7.88084	9.61452	4.54895e-16	1.78672e-14	26.0634
CYP4B1	-0.569539	4.04996	-9.61016	4.65258e-16	1.82508e-14	26.0412
FAM190B	-0.370257	7.1453	-9.60681	4.73385e-16	1.85458e-14	26.0242
GSTA2	-0.772651	4.93417	-9.60644	4.74283e-16	1.85572e-14	26.0223
HS3ST1	1.01795	6.27703	9.60616	4.74957e-16	1.85598e-14	26.0209
RASGRP4	0.664513	5.30828	9.60501	4.77802e-16	1.86471e-14	26.015
CD68	1.57321	8.31737	9.60275	4.83403e-16	1.88416e-14	26.0035
BCDIN3D	0.389259	5.78298	9.60183	4.85701e-16	1.89071e-14	25.9989
SELPLG	0.909197	5.67828	9.59946	4.91682e-16	1.91155e-14	25.9868
GINS3	0.543661	5.78164	9.59841	4.94352e-16	1.91949e-14	25.9815
LILRB2	1.3232	7.48289	9.59629	4.99794e-16	1.93816e-14	25.9707
XLOC_l2_014602	-0.724151	5.88377	-9.58341	5.34161e-16	2.06204e-14	25.9051
HVCN1	0.793477	5.83704	9.58334	5.34343e-16	2.06204e-14	25.9048
SUSD5	-1.32006	7.01692	-9.58325	5.34607e-16	2.06204e-14	25.9043
TASP1	-0.664981	5.82316	-9.58313	5.34928e-16	2.06204e-14	25.9037
COPS4	-0.356305	7.22299	-9.58306	5.35112e-16	2.06204e-14	25.9034
DHX58	0.622055	7.57707	9.58256	5.36502e-16	2.06479e-14	25.9008
HEXIM1	-0.679731	6.48831	-9.58069	5.41711e-16	2.08222e-14	25.8913
NIPSNAP3B	-0.515126	4.75921	-9.5788	5.4702e-16	2.09998e-14	25.8817
TMEM9B	0.451496	8.91245	9.57768	5.50206e-16	2.10956e-14	25.876
SYTL1	0.476914	5.01298	9.57706	5.51948e-16	2.11359e-14	25.8729
CHIC1	-0.357344	4.73472	-9.57334	5.62658e-16	2.1519e-14	25.8539
CCDC25	-0.423007	5.54893	-9.57284	5.64106e-16	2.15329e-14	25.8514
GCSH	-0.498845	7.53406	-9.57273	5.6443e-16	2.15329e-14	25.8508
DENND2D	1.48689	7.00353	9.57179	5.67175e-16	2.16106e-14	25.8461
SLC37A2	1.2731	5.8231	9.57078	5.70144e-16	2.16967e-14	25.8409
TBC1D2B	0.452116	8.04685	9.56892	5.75634e-16	2.18784e-14	25.8315
CECR1	1.68083	7.81554	9.56252	5.94965e-16	2.2585e-14	25.7989
DNAJC19	-0.349719	6.56141	-9.56174	5.97384e-16	2.26487e-14	25.7949
UHRF1BP1L	-0.458854	5.63874	-9.55557	6.16717e-16	2.33527e-14	25.7635
C19orf57	0.309535	4.67205	9.55347	6.23428e-16	2.35776e-14	25.7529
TBC1D2	1.31353	7.92808	9.55186	6.28635e-16	2.37452e-14	25.7447
P2RX7	1.04633	5.4857	9.54945	6.36493e-16	2.40123e-14	25.7324
NRXN3	-0.67723	4.51313	-9.54488	6.51681e-16	2.45549e-14	25.7092
ZNF385D	-0.339329	4.84731	-9.54278	6.58786e-16	2.47847e-14	25.6985
LOC100507239	0.676074	4.85738	9.5426	6.59401e-16	2.47847e-14	25.6976
NPAS2	-0.527049	4.62198	-9.53716	6.78185e-16	2.54594e-14	25.6699
MKNK1	0.563127	6.4571	9.53599	6.82287e-16	2.5582e-14	25.664
IPO5	-0.518037	6.76818	-9.53343	6.91374e-16	2.58909e-14	25.6509
PTPN7	0.925139	5.19693	9.52707	7.14436e-16	2.67218e-14	25.6186
HSF2	-0.379378	6.28017	-9.52466	7.23386e-16	2.70235e-14	25.6063
AIF1	0.543397	6.89079	9.52437	7.24446e-16	2.70301e-14	25.6049
GGA1	0.449934	5.90439	9.52313	7.29114e-16	2.71711e-14	25.5986
GIMAP2	0.802614	6.05117	9.52017	7.40339e-16	2.75557e-14	25.5835
NDUFB8	-0.284701	9.11614	-9.51146	7.74364e-16	2.87871e-14	25.5392
SETDB2	0.501837	6.82607	9.51064	7.77667e-16	2.88488e-14	25.5351
EIF1AX	-0.467375	7.72164	-9.51058	7.7791e-16	2.88488e-14	25.5347
FANCC	0.285425	4.72464	9.50835	7.86887e-16	2.91463e-14	25.5234
CSNK1A1	-0.331493	5.80785	-9.50391	8.05153e-16	2.97868e-14	25.5008
TJP2	-0.378122	5.89439	-9.5029	8.09357e-16	2.99061e-14	25.4957
ZNF524	0.370548	7.42106	9.49994	8.21816e-16	3.03298e-14	25.4806
NPR1	-1.13258	6.60319	-9.49737	8.32752e-16	3.06963e-14	25.4676
CASQ1	-0.614795	4.30408	-9.49407	8.4707e-16	3.11865e-14	25.4508
DNAJC21	-0.435785	6.5779	-9.49007	8.64722e-16	3.1798e-14	25.4305
ADCY7	0.93563	5.8989	9.48756	8.76009e-16	3.21744e-14	25.4177
DPEP2	1.36352	5.70712	9.48618	8.8226e-16	3.23651e-14	25.4107
ABCF3	0.405156	7.28826	9.48516	8.8692e-16	3.2497e-14	25.4055
SCAMP1	-0.336593	5.79807	-9.48353	8.94402e-16	3.27319e-14	25.3973
HDAC3	0.316235	7.8367	9.47961	9.12705e-16	3.33618e-14	25.3773
ZRANB1	-0.379022	4.96429	-9.47772	9.21616e-16	3.36472e-14	25.3677
ZNF469	0.856279	6.21437	9.47652	9.27381e-16	3.38173e-14	25.3616
MIB1	-0.474165	5.76704	-9.47411	9.38957e-16	3.41986e-14	25.3494
RGS10	0.910285	9.3487	9.4688	9.6503e-16	3.51064e-14	25.3224
SNORD116-19	-0.947978	6.96307	-9.46521	9.83088e-16	3.57208e-14	25.3041
FCGR2A	1.21882	7.97109	9.45922	1.01394e-15	3.6798e-14	25.2737
LINC00112	-0.607872	4.38163	-9.45289	1.04756e-15	3.79733e-14	25.2415
CD2	0.560293	4.97343	9.45193	1.05282e-15	3.81184e-14	25.2366
FOXN3	-0.556468	7.14949	-9.45099	1.05792e-15	3.82578e-14	25.2318
RNF216P1	0.309297	7.28809	9.44996	1.06354e-15	3.84156e-14	25.2266
LOC729970	-0.525589	5.22334	-9.44925	1.06746e-15	3.85117e-14	25.223
TMEM136	-0.525004	5.92834	-9.4471	1.07935e-15	3.88949e-14	25.2121
CTSB	1.53017	9.24794	9.44638	1.08337e-15	3.89935e-14	25.2084
AGAP2	0.390102	4.53502	9.44224	1.10677e-15	3.97891e-14	25.1873
UBTD1	0.492296	7.23063	9.43807	1.13081e-15	4.06055e-14	25.1662
F8A1	0.478859	8.06684	9.43105	1.17249e-15	4.20526e-14	25.1305
MAP9	-0.483804	5.69669	-9.42853	1.18784e-15	4.25535e-14	25.1177
MCM3AP	0.287229	6.82652	9.42488	1.21041e-15	4.33111e-14	25.0992
VLDLR	-0.527123	5.05901	-9.41925	1.24608e-15	4.45352e-14	25.0705
DENND1C	0.934815	5.52836	9.4163	1.26517e-15	4.51648e-14	25.0556
NT5DC3	-0.872151	5.47105	-9.41463	1.27615e-15	4.55035e-14	25.047
RASGRP3	0.861532	5.44627	9.41294	1.28734e-15	4.58491e-14	25.0384
MOB4	-0.364867	6.74456	-9.41254	1.28995e-15	4.58885e-14	25.0364
RAB35	0.427259	7.31649	9.40661	1.33004e-15	4.72597e-14	25.0063
FAM63B	-0.386096	6.40362	-9.40274	1.35683e-15	4.81557e-14	24.9866
C2orf84	-0.51018	5.01801	-9.40208	1.36146e-15	4.8264e-14	24.9833
HMOX1	1.83864	9.41068	9.39513	1.41112e-15	4.99665e-14	24.948
RSL24D1	-0.571249	7.30301	-9.39389	1.42022e-15	5.02303e-14	24.9417
REEP1	-1.23066	5.87462	-9.3892	1.45496e-15	5.13996e-14	24.9179
EGLN2	0.26146	6.30837	9.38708	1.47094e-15	5.19042e-14	24.9071
SIRPG	0.476545	4.40944	9.38631	1.47682e-15	5.20514e-14	24.9032
CD40LG	0.92041	5.14141	9.38279	1.50386e-15	5.29434e-14	24.8853
CD14	1.31238	10.5723	9.38173	1.51211e-15	5.31725e-14	24.8799
LILRB3	1.39594	7.4426	9.37756	1.54495e-15	5.4265e-14	24.8587
RNASE6	1.19731	6.83128	9.37632	1.55488e-15	5.45511e-14	24.8524
IFI30	1.78108	9.86783	9.37473	1.56764e-15	5.49356e-14	24.8444
TACC3	0.80353	5.21026	9.37401	1.57351e-15	5.50783e-14	24.8407
XLOC_007191	-0.390127	4.08544	-9.37002	1.6062e-15	5.61581e-14	24.8204
TMC6	1.00189	6.00086	9.36763	1.62612e-15	5.67895e-14	24.8083
CHKB	0.515333	7.12314	9.36678	1.6333e-15	5.69752e-14	24.8039
SEPT10	-0.527781	8.13193	-9.36542	1.64472e-15	5.72952e-14	24.7971
VENTX	0.857403	5.43251	9.36525	1.64622e-15	5.72952e-14	24.7962
MPP6	-0.63659	4.91671	-9.36399	1.6569e-15	5.76012e-14	24.7898
ZNF547	0.287504	4.25263	9.36234	1.67109e-15	5.80246e-14	24.7814
SLC36A1	0.921022	7.03271	9.36213	1.67287e-15	5.80246e-14	24.7804
RABEP2	0.382064	7.48453	9.36063	1.68587e-15	5.84092e-14	24.7727
TMEM41B	-0.289982	5.9911	-9.36039	1.68795e-15	5.84148e-14	24.7715
JAK3	1.14441	7.83789	9.35611	1.72559e-15	5.965e-14	24.7498
RWDD1	-0.344922	8.2763	-9.35565	1.72968e-15	5.97237e-14	24.7475
PEF1	-0.360652	7.02078	-9.35425	1.74222e-15	6.0089e-14	24.7403
HLA-DPB2	1.23325	7.60596	9.35332	1.75062e-15	6.03106e-14	24.7356
FRY	-0.649573	5.66043	-9.35088	1.77273e-15	6.10036e-14	24.7232
EEF1E1	-0.480479	6.40142	-9.3497	1.78355e-15	6.13066e-14	24.7172
PRR11	0.53729	4.5933	9.34687	1.80978e-15	6.21386e-14	24.7029
PDLIM1	-0.624032	6.69087	-9.3466	1.81234e-15	6.21565e-14	24.7015
TPST2	0.828539	7.1532	9.34138	1.86178e-15	6.37807e-14	24.6749
CYB561	0.597074	7.02195	9.33885	1.8862e-15	6.45446e-14	24.6621
LOC729324	0.359149	4.38318	9.33486	1.92541e-15	6.58127e-14	24.6418
HECW2	0.622171	5.82338	9.33312	1.9427e-15	6.63298e-14	24.633
PPP1R9B	0.459932	8.18357	9.33162	1.95779e-15	6.67702e-14	24.6254
TMX4	-0.383103	7.70872	-9.33138	1.96019e-15	6.67777e-14	24.6242
GPR162	0.679533	6.38831	9.32535	2.02213e-15	6.88111e-14	24.5936
LOC100509553	-0.816298	6.2594	-9.32174	2.06009e-15	6.97822e-14	24.5752
DHPS	-0.293601	6.12848	-9.32161	2.06145e-15	6.97822e-14	24.5746
HLA-B	0.919373	9.62886	9.32158	2.06177e-15	6.97822e-14	24.5744
TMEM143	0.345619	6.27491	9.32147	2.06296e-15	6.97822e-14	24.5739
S100Z	0.860038	4.98472	9.3214	2.06367e-15	6.97822e-14	24.5735
SNORA36B	-0.479361	4.75479	-9.32134	2.06437e-15	6.97822e-14	24.5732
XLOC_010235	-0.466277	4.12365	-9.3199	2.07973e-15	7.02237e-14	24.5659
RNF19A	-0.372168	6.1102	-9.31801	2.10007e-15	7.08321e-14	24.5563
ZFAND1	-0.580021	6.52438	-9.31703	2.11069e-15	7.1112e-14	24.5513
SIGIRR	0.331943	6.12645	9.31572	2.12501e-15	7.15156e-14	24.5447
FASTKD1	0.489911	6.20194	9.31534	2.12912e-15	7.15749e-14	24.5428
C2	1.45577	6.59033	9.31201	2.16599e-15	7.27344e-14	24.5259
THRB	-0.491473	4.50063	-9.3117	2.16951e-15	7.27727e-14	24.5243
DPRXP4	0.907358	6.12831	9.31121	2.17503e-15	7.28777e-14	24.5218
UCN	0.539651	6.12554	9.30867	2.20368e-15	7.37038e-14	24.5089
COASY	0.383026	7.20086	9.30859	2.20451e-15	7.37038e-14	24.5085
SEPT8	-0.411299	5.53157	-9.30376	2.2601e-15	7.54799e-14	24.484
MAP2	-0.521652	5.51605	-9.30353	2.26279e-15	7.54873e-14	24.4828
PDK3	-0.442305	5.89162	-9.30268	2.27275e-15	7.57369e-14	24.4785
GULP1	-0.826703	6.18541	-9.30124	2.28966e-15	7.62092e-14	24.4712
ICA1	0.538211	5.76938	9.30105	2.29191e-15	7.62092e-14	24.4702
RIMKLB	-0.630535	5.69017	-9.29793	2.32902e-15	7.7359e-14	24.4544
CYBA	1.16808	8.25135	9.29721	2.3377e-15	7.7563e-14	24.4507
MYOT	-0.570324	4.03308	-9.29606	2.35159e-15	7.79393e-14	24.4449
ITPRIPL1	0.381728	4.5265	9.29502	2.36426e-15	7.82743e-14	24.4396
BRMS1L	-0.492391	5.11489	-9.29391	2.37771e-15	7.86344e-14	24.434
CAP2	-0.733807	5.30919	-9.29136	2.40921e-15	7.95898e-14	24.421
EMR2	1.29708	6.00856	9.28936	2.43421e-15	8.0329e-14	24.4108
PIK3R2	0.492356	8.0982	9.28624	2.47358e-15	8.154e-14	24.395
MOAP1	-0.518582	6.19077	-9.28512	2.48793e-15	8.19247e-14	24.3893
CASP8	0.396751	4.83148	9.28459	2.49472e-15	8.20599e-14	24.3867
XLOC_l2_014191	-0.460463	5.52996	-9.27807	2.58e-15	8.47739e-14	24.3535
XLOC_l2_014504	-0.474966	5.72237	-9.27497	2.62155e-15	8.60464e-14	24.3378
C6orf145	-0.647096	6.95662	-9.27352	2.64112e-15	8.65959e-14	24.3305
PRB3	-0.313942	5.1641	-9.27072	2.67959e-15	8.7763e-14	24.3162
FLJ32255	0.340523	5.23806	9.2701	2.68806e-15	8.79463e-14	24.3131
UBE2N	-0.387828	5.57305	-9.2665	2.73837e-15	8.94964e-14	24.2949
PSMD6	-0.300726	7.29077	-9.26551	2.7525e-15	8.98619e-14	24.2898
PILRA	0.772449	6.75961	9.26514	2.75771e-15	8.99362e-14	24.2879
CUL9	0.485796	8.09331	9.26415	2.77175e-15	9.02974e-14	24.2829
XLOC_007190	-0.33807	4.34036	-9.26323	2.7849e-15	9.06294e-14	24.2783
DDX24	-0.454932	5.9789	-9.26182	2.80522e-15	9.11934e-14	24.2711
CYB561D2	0.688121	6.59384	9.25936	2.84106e-15	9.22605e-14	24.2586
DDX1	-0.333045	8.48746	-9.25599	2.89074e-15	9.37741e-14	24.2415
STK39	-0.45353	5.94086	-9.25542	2.89925e-15	9.38625e-14	24.2386
ANKRD13D	0.512635	7.73098	9.2554	2.89961e-15	9.38625e-14	24.2385
KNTC1	0.3986	5.47725	9.25124	2.96241e-15	9.57738e-14	24.2174
LOC641746	-0.456115	7.03689	-9.25107	2.96492e-15	9.57738e-14	24.2166
BATF2	0.633809	5.60812	9.24928	2.99238e-15	9.65586e-14	24.2075
HLA-DPB1	1.00627	8.36383	9.24611	3.04164e-15	9.80448e-14	24.1914
LIPA	1.49306	9.03187	9.24346	3.08351e-15	9.92898e-14	24.1779
PCDH12	0.774603	5.18379	9.24006	3.13799e-15	1.00938e-13	24.1607
ERMP1	0.374055	4.92625	9.23976	3.14289e-15	1.00989e-13	24.1591
MYL2	-0.935212	5.54759	-9.23667	3.19327e-15	1.025e-13	24.1435
MAPKAPK3	0.881809	7.18753	9.233	3.25424e-15	1.04347e-13	24.1248
XLOC_012142	-0.247591	5.14607	-9.23191	3.27257e-15	1.04759e-13	24.1193
C6orf97	0.5	4.95788	9.23183	3.27392e-15	1.04759e-13	24.1189
GNL1	-0.44717	6.4374	-9.23065	3.29375e-15	1.05283e-13	24.113
LYPD1	0.487728	4.59423	9.22793	3.34033e-15	1.0666e-13	24.0991
TMEM86A	0.952082	4.95092	9.22418	3.40535e-15	1.08623e-13	24.0801
SPRY2	-0.54583	6.82109	-9.22352	3.41701e-15	1.08881e-13	24.0768
LILRB1	1.39423	6.50971	9.22214	3.44132e-15	1.09541e-13	24.0698
LOC729680	-0.602399	4.86858	-9.22066	3.46763e-15	1.10213e-13	24.0623
ENOX2	-0.416906	6.65078	-9.22055	3.46963e-15	1.10213e-13	24.0617
CEBPE	1.06177	5.3174	9.21964	3.48593e-15	1.10616e-13	24.0571
OBFC2A	0.859251	6.9973	9.21301	3.60706e-15	1.14341e-13	24.0234
MEI1	1.15876	6.48353	9.21241	3.61824e-15	1.14516e-13	24.0204
DENND5B	-0.373762	5.41696	-9.21231	3.62008e-15	1.14516e-13	24.0199
TMEM106B	-0.376076	6.85201	-9.20997	3.66396e-15	1.15784e-13	24.008
FGFRL1	-0.689493	5.6195	-9.20934	3.67575e-15	1.16037e-13	24.0049
WDFY4	0.683275	5.21306	9.20622	3.73539e-15	1.17798e-13	23.989
ATP6AP1	0.684664	8.93536	9.20597	3.74019e-15	1.17828e-13	23.9877
EPSTI1	0.699298	5.14631	9.20574	3.74466e-15	1.17847e-13	23.9866
SPAG16	-0.414786	5.33337	-9.19959	3.86508e-15	1.21511e-13	23.9554
ATG7	0.526775	6.08782	9.19818	3.89327e-15	1.22272e-13	23.9482
MED18	0.401856	5.09868	9.1976	3.90496e-15	1.22513e-13	23.9453
MYOZ1	-0.978197	5.48805	-9.19615	3.9341e-15	1.23301e-13	23.938
CA2	1.40098	6.06803	9.19378	3.98252e-15	1.2469e-13	23.9259
NPEPPS	-0.280666	6.16581	-9.19218	4.01546e-15	1.25593e-13	23.9178
LAPTM5	1.63101	8.07222	9.19145	4.03058e-15	1.25937e-13	23.9141
GALNT1	0.482548	6.88042	9.1899	4.0627e-15	1.26811e-13	23.9063
ROCK2	-0.607142	6.54958	-9.1895	4.07117e-15	1.26946e-13	23.9042
WIPF2	0.212407	6.3866	9.18793	4.10427e-15	1.27847e-13	23.8962
FBXO25	-0.637004	7.45511	-9.1862	4.14089e-15	1.28857e-13	23.8875
ELMO1	0.486827	5.37943	9.18383	4.19165e-15	1.30282e-13	23.8755
FMNL1	0.783415	5.19271	9.18367	4.19522e-15	1.30282e-13	23.8747
DYNLT3	-0.462858	6.56675	-9.18196	4.23223e-15	1.31298e-13	23.866
NFIL3	-1.23932	7.92945	-9.18046	4.2652e-15	1.32187e-13	23.8584
PTBP2	-0.574147	6.50505	-9.17863	4.30547e-15	1.33247e-13	23.8491
RINL	0.67803	6.59098	9.17851	4.30813e-15	1.33247e-13	23.8485
CDCA8	0.74057	5.37637	9.17781	4.32365e-15	1.33592e-13	23.845
ATP6V1A	0.713748	8.02554	9.17714	4.33862e-15	1.33708e-13	23.8416
XLOC_011184	-0.519901	5.1511	-9.17714	4.33864e-15	1.33708e-13	23.8415
LOC153684	0.694444	6.78326	9.17705	4.34056e-15	1.33708e-13	23.8411
TPM3	0.410031	6.30281	9.17159	4.46444e-15	1.37386e-13	23.8134
PIK3CG	0.891982	5.83705	9.17088	4.4806e-15	1.37745e-13	23.8098
LOC100505592	1.27313	5.75186	9.1693	4.51736e-15	1.38735e-13	23.8018
LOC284950	-0.425044	4.16739	-9.16645	4.58397e-15	1.40639e-13	23.7874
SLC16A5	0.843338	7.40203	9.16624	4.58895e-15	1.40651e-13	23.7863
BTN3A2	0.614508	5.86748	9.16554	4.60557e-15	1.40929e-13	23.7827
SLC4A11	0.609586	4.8776	9.16547	4.60723e-15	1.40929e-13	23.7824
TMEM47	-1.14082	6.53721	-9.16208	4.68836e-15	1.43267e-13	23.7652
LOC643988	0.91715	5.33145	9.16059	4.72429e-15	1.44221e-13	23.7577
SIRPA	0.984766	7.59257	9.15736	4.80347e-15	1.46491e-13	23.7413
LDOC1	-1.15404	8.94795	-9.15478	4.86772e-15	1.48303e-13	23.7282
HRH1	-0.634722	5.63908	-9.15377	4.8932e-15	1.48931e-13	23.7231
DEM1	0.38765	5.91756	9.15299	4.91287e-15	1.4938e-13	23.7191
ZBP1	0.47503	4.41267	9.15184	4.94196e-15	1.50116e-13	23.7133
MBOAT1	0.633523	6.10939	9.14995	4.9903e-15	1.51434e-13	23.7037
PSTPIP1	0.920774	6.79734	9.1478	5.04584e-15	1.52967e-13	23.6928
EID1	-0.513473	4.95801	-9.14631	5.08475e-15	1.53994e-13	23.6852
ACAP1	0.598175	4.64174	9.14411	5.14245e-15	1.55532e-13	23.6741
PLD2	0.591468	7.82164	9.14399	5.14572e-15	1.55532e-13	23.6735
LOC100132909	-0.616069	5.07665	-9.14353	5.158e-15	1.55749e-13	23.6712
INPP5E	0.491469	7.47087	9.14216	5.19452e-15	1.56697e-13	23.6642
FAM19A5	-0.591832	4.42524	-9.1419	5.20132e-15	1.56747e-13	23.6629
STRN3	-0.430198	5.00334	-9.14118	5.22062e-15	1.57174e-13	23.6593
AP1B1	0.754631	7.75231	9.14053	5.23817e-15	1.57531e-13	23.656
PPP2CB	-0.428034	7.09938	-9.14036	5.2428e-15	1.57531e-13	23.6551
PTPRCAP	0.852133	5.46078	9.13947	5.26672e-15	1.58095e-13	23.6506
ZNF25	-0.349729	6.13925	-9.13646	5.34905e-15	1.60409e-13	23.6353
CAMK2D	-0.462087	6.29976	-9.13491	5.39186e-15	1.61534e-13	23.6275
STK32A	-0.52155	4.19126	-9.13459	5.4008e-15	1.61643e-13	23.6259
LOC645206	-0.40742	4.39376	-9.13421	5.41132e-15	1.618e-13	23.6239
CCDC107	-0.514505	8.62931	-9.13107	5.4993e-15	1.64269e-13	23.6081
C5orf24	-0.437803	6.6471	-9.12846	5.57368e-15	1.66329e-13	23.5948
OCA2	-0.487016	4.19709	-9.12634	5.63503e-15	1.67995e-13	23.584
HSPBAP1	0.33271	5.06737	9.12535	5.6637e-15	1.68685e-13	23.579
TAP1	0.525148	8.17991	9.12209	5.75952e-15	1.71372e-13	23.5625
PALM2	-0.473155	4.40354	-9.12041	5.80935e-15	1.72687e-13	23.554
TAX1BP1	-0.330198	9.08643	-9.1191	5.84867e-15	1.73687e-13	23.5474
ADRB2	0.856244	6.29487	9.11473	5.98173e-15	1.77466e-13	23.5252
NFYB	-0.694421	6.42197	-9.1106	6.1102e-15	1.81101e-13	23.5043
GEMIN7	0.489074	6.1082	9.11028	6.12022e-15	1.81222e-13	23.5027
TBC1D4	0.330535	5.33431	9.10957	6.14279e-15	1.81715e-13	23.4991
LCK	0.898566	5.34508	9.09687	6.55721e-15	1.93787e-13	23.4348
SH3RF1	-0.500235	6.56968	-9.09644	6.57167e-15	1.94026e-13	23.4326
CASP2	0.207673	5.40991	9.09158	6.73826e-15	1.9864e-13	23.4079
GLTPD1	0.183902	5.91159	9.0915	6.74093e-15	1.9864e-13	23.4075
FERMT3	1.16439	6.30823	9.08834	6.85123e-15	2.01553e-13	23.3916
CD33	0.840736	5.722	9.08829	6.85297e-15	2.01553e-13	23.3913
CHMP4C	-0.525099	4.22838	-9.0877	6.87398e-15	2.01976e-13	23.3883
LOC728730	-0.364014	4.76135	-9.08748	6.88158e-15	2.02005e-13	23.3872
LY86	1.38081	7.67826	9.0868	6.90572e-15	2.02455e-13	23.3838
RPS6KA1	0.745403	5.27727	9.08668	6.91014e-15	2.02455e-13	23.3831
TNFRSF21	1.27375	7.17685	9.08484	6.97585e-15	2.04184e-13	23.3738
PLP1	-0.917095	4.36929	-9.08405	7.00404e-15	2.04713e-13	23.3698
ZFP91	-0.286701	6.70928	-9.08396	7.00733e-15	2.04713e-13	23.3694
NF1	-0.190955	5.18793	-9.08313	7.0376e-15	2.05401e-13	23.3651
TLN2	-0.441655	6.289	-9.08024	7.14271e-15	2.08249e-13	23.3505
LOC283070	0.545332	7.0592	9.08008	7.14881e-15	2.08249e-13	23.3497
TRIM34	0.388767	5.40494	9.07584	7.30619e-15	2.12631e-13	23.3282
LLGL2	0.344081	5.50261	9.07389	7.37973e-15	2.14567e-13	23.3184
XLOC_l2_006404	0.578803	6.60062	9.07347	7.39599e-15	2.14835e-13	23.3162
TUFT1	-0.542859	6.72269	-9.07097	7.49139e-15	2.174e-13	23.3036
SPHAR	-0.511399	6.58132	-9.07076	7.49954e-15	2.1743e-13	23.3025
PPP1CA	0.546928	7.08192	9.06926	7.55753e-15	2.18903e-13	23.2949
GPRC5A	-0.984003	4.62908	-9.06796	7.60827e-15	2.20164e-13	23.2883
DNAJC24	-0.28532	5.62838	-9.06458	7.74175e-15	2.23815e-13	23.2712
SAP30	-0.458132	7.32744	-9.06437	7.75016e-15	2.23846e-13	23.2701
ST7	-0.3197	5.08946	-9.06247	7.82633e-15	2.25833e-13	23.2605
PHYHIP	-1.15159	5.08611	-9.05544	8.11429e-15	2.33799e-13	23.2249
TMEM175	0.420556	7.55062	9.05536	8.11769e-15	2.33799e-13	23.2245
PTGER3	-0.697914	5.46292	-9.05464	8.14786e-15	2.34446e-13	23.2209
HNRNPR	-0.246749	7.415	-9.05335	8.20206e-15	2.35784e-13	23.2143
CNIH4	-0.28051	7.30864	-9.04881	8.39539e-15	2.41115e-13	23.1914
LOC100506068	-0.434706	4.21363	-9.04762	8.44714e-15	2.42373e-13	23.1853
CMTM7	0.892479	6.5462	9.04718	8.46627e-15	2.42695e-13	23.1831
ATRN	0.474193	6.48608	9.04593	8.52066e-15	2.44025e-13	23.1768
CTNNBIP1	0.278161	6.33308	9.04166	8.70991e-15	2.49148e-13	23.1552
LRRN4CL	-1.25307	5.28946	-9.04153	8.71587e-15	2.49148e-13	23.1545
LHFPL2	0.942225	8.13439	9.03537	8.99616e-15	2.5692e-13	23.1233
MTHFD2	-0.56201	7.42193	-9.03474	9.02524e-15	2.5751e-13	23.1201
FLJ35024	-0.223666	3.99924	-9.03247	9.13123e-15	2.60291e-13	23.1086
MATK	1.13179	5.11944	9.03184	9.1607e-15	2.60888e-13	23.1055
PIAS2	-0.334722	5.69759	-9.02866	9.31191e-15	2.64947e-13	23.0893
LAIR1	1.27073	7.19852	9.02824	9.33179e-15	2.6524e-13	23.0872
LYRM1	-0.57476	5.79737	-9.02808	9.33954e-15	2.6524e-13	23.0864
KCNMB1	-0.685849	6.97003	-9.02656	9.41293e-15	2.67076e-13	23.0787
DOK6	-0.602062	4.70929	-9.02622	9.42928e-15	2.67291e-13	23.077
INADL	-0.372496	5.77308	-9.02389	9.5431e-15	2.70267e-13	23.0652
GPR133	-0.396902	4.35828	-9.0203	9.72061e-15	2.75039e-13	23.047
LOC100507204	-0.374386	4.71785	-9.01937	9.76711e-15	2.76099e-13	23.0423
FLNC	-1.34909	6.25905	-9.01906	9.78253e-15	2.7628e-13	23.0408
LOC374443	0.508883	5.49225	9.01673	9.90051e-15	2.79353e-13	23.029
LOC100507473	-0.397797	5.7178	-9.01266	1.01098e-14	2.84996e-13	23.0084
SERGEF	-0.44492	7.48021	-9.00986	1.02564e-14	2.88756e-13	22.9942
RASSF2	0.562044	6.47451	9.00975	1.02621e-14	2.88756e-13	22.9937
ARHGAP10	-0.532955	6.74012	-9.00796	1.03567e-14	2.91149e-13	22.9846
SIAE	0.485553	5.92819	9.00672	1.04233e-14	2.92752e-13	22.9783
PRIM1	0.313331	5.24058	9.00365	1.05889e-14	2.97131e-13	22.9628
TBC1D1	-0.332403	7.28847	-9.00339	1.06029e-14	2.9725e-13	22.9615
OXCT1	-0.602201	6.33506	-9.00313	1.06173e-14	2.97381e-13	22.9601
SOCS4	-0.411347	7.07258	-9.00192	1.06833e-14	2.98956e-13	22.954
ODF3B	0.425795	5.75062	9.00115	1.07257e-14	2.99868e-13	22.9501
ZIK1	0.259889	4.81984	8.99706	1.09533e-14	3.05952e-13	22.9295
PTGER4	0.804341	7.59291	8.99466	1.10892e-14	3.09464e-13	22.9173
ZNF786	0.35214	5.42939	8.98919	1.14055e-14	3.18001e-13	22.8896
PNPLA6	0.468107	5.63819	8.98722	1.15214e-14	3.2094e-13	22.8797
XLOC_000101	-0.530313	5.59444	-8.98595	1.15969e-14	3.2275e-13	22.8732
ADAM8	1.99425	8.51965	8.98551	1.16234e-14	3.23191e-13	22.871
LRPPRC	-0.280823	5.87944	-8.98388	1.17206e-14	3.25327e-13	22.8628
MTMR14	0.392854	6.99207	8.98387	1.17215e-14	3.25327e-13	22.8627
C17orf56	0.626206	8.13369	8.98112	1.1888e-14	3.2965e-13	22.8488
OSR1	-0.729806	4.57721	-8.97423	1.23162e-14	3.41214e-13	22.814
CALM1	-0.526309	7.01778	-8.97251	1.2426e-14	3.43943e-13	22.8052
LOC100130930	0.283192	4.3675	8.97062	1.25469e-14	3.46977e-13	22.7957
C6orf115	0.884015	7.5026	8.96864	1.26751e-14	3.50205e-13	22.7857
PAFAH2	0.316049	4.77053	8.96654	1.28124e-14	3.53678e-13	22.7751
LOC100506553	-0.61234	4.90748	-8.96611	1.2841e-14	3.54147e-13	22.7729
MPP1	0.900451	7.06463	8.96318	1.30359e-14	3.59198e-13	22.7581
WIPF3	-0.439034	4.77209	-8.96298	1.30492e-14	3.5924e-13	22.757
UST	-0.54191	5.1967	-8.96157	1.31441e-14	3.61527e-13	22.7499
GPR18	0.481466	4.2279	8.96025	1.32334e-14	3.63657e-13	22.7432
NGRN	-0.586713	6.82018	-8.95893	1.33236e-14	3.65806e-13	22.7366
KCNE3	0.953151	5.61214	8.95794	1.33913e-14	3.67335e-13	22.7316
CD74	1.20119	7.51154	8.9571	1.34492e-14	3.68593e-13	22.7273
TTC21A	0.602738	6.52472	8.95627	1.35068e-14	3.6984e-13	22.7231
TNNI2	0.971395	5.43411	8.95281	1.37488e-14	3.76128e-13	22.7056
ADAM32	-0.364869	4.45882	-8.95098	1.38783e-14	3.79331e-13	22.6964
GRAMD4	0.861177	6.22633	8.94765	1.41181e-14	3.85542e-13	22.6795
TMEM127	0.334471	8.02882	8.94487	1.43208e-14	3.90729e-13	22.6655
CCL5	1.44191	6.82331	8.94422	1.43688e-14	3.91687e-13	22.6622
TSNARE1	-0.245802	4.61457	-8.93751	1.48719e-14	4.0504e-13	22.6283
TLR1	1.09182	6.58844	8.93544	1.50314e-14	4.09021e-13	22.6178
NXPH3	-0.902092	6.09287	-8.93298	1.52219e-14	4.13835e-13	22.6054
DIXDC1	-0.672021	7.32192	-8.92718	1.56826e-14	4.25981e-13	22.576
FAM49B	0.888442	7.33621	8.92367	1.59673e-14	4.3333e-13	22.5583
CCDC28A	0.486904	7.43642	8.91897	1.63569e-14	4.4351e-13	22.5346
ACSL3	-0.438808	6.34259	-8.91721	1.65058e-14	4.47149e-13	22.5257
LOC283075	-0.478754	5.0837	-8.91582	1.66242e-14	4.49958e-13	22.5186
LANCL1	-0.478217	5.97285	-8.91554	1.66481e-14	4.50207e-13	22.5172
BVES	-0.714313	5.21575	-8.91278	1.68849e-14	4.56206e-13	22.5033
NLRP12	1.02281	5.06614	8.91245	1.69141e-14	4.5659e-13	22.5016
XLOC_008875	-0.436252	4.48448	-8.91198	1.69549e-14	4.57288e-13	22.4992
GLB1	0.688348	6.87078	8.91102	1.70387e-14	4.59144e-13	22.4944
CSF3R	1.38588	7.09484	8.91018	1.71116e-14	4.60703e-13	22.4902
ROCK1	-0.478095	6.94919	-8.90737	1.73607e-14	4.66996e-13	22.4759
TPP1	0.466234	8.06715	8.90275	1.77768e-14	4.7777e-13	22.4526
ETNK2	-0.590354	5.26005	-8.90157	1.78852e-14	4.8026e-13	22.4466
GAL3ST1	-0.502765	4.75434	-8.90078	1.7958e-14	4.81791e-13	22.4426
NSRP1	-0.413378	6.4239	-8.89904	1.81188e-14	4.85678e-13	22.4338
FLJ37798	-0.291598	5.31044	-8.89744	1.82678e-14	4.89245e-13	22.4258
FCGR1B	1.33641	7.29164	8.89709	1.83006e-14	4.89694e-13	22.424
PPP2R2B	-1.1176	6.67848	-8.89632	1.83735e-14	4.91213e-13	22.4201
FAM20B	-0.486549	7.77557	-8.89451	1.85449e-14	4.95363e-13	22.411
CD27	0.778798	5.34583	8.89358	1.86338e-14	4.97304e-13	22.4062
SNORA42	-0.720262	6.46535	-8.88885	1.90918e-14	5.09082e-13	22.3823
FRMD8	0.257274	5.5577	8.88525	1.94471e-14	5.18103e-13	22.3642
ACRBP	0.86303	5.39758	8.88249	1.97247e-14	5.25041e-13	22.3502
LEMD3	-0.299666	6.64499	-8.88198	1.97763e-14	5.25957e-13	22.3477
DIMT1	-0.36995	7.22095	-8.87895	2.00863e-14	5.33737e-13	22.3323
RBM22	0.219961	6.44122	8.87787	2.01978e-14	5.36233e-13	22.3269
HERC1	0.276184	7.03515	8.87761	2.02243e-14	5.36471e-13	22.3256
MIR100HG	-0.67408	6.7463	-8.87705	2.02828e-14	5.37555e-13	22.3228
LOC100652912	0.651367	5.99949	8.87523	2.04727e-14	5.41875e-13	22.3136
ZNF683	1.03826	5.32542	8.87515	2.04812e-14	5.41875e-13	22.3132
RNF141	-0.391693	7.14344	-8.87447	2.05532e-14	5.42774e-13	22.3097
ECM1	0.769558	7.0601	8.87436	2.05647e-14	5.42774e-13	22.3092
TFEC	1.08159	5.39569	8.87432	2.05685e-14	5.42774e-13	22.309
HLA-DMB	1.42592	9.248	8.8693	2.11056e-14	5.56466e-13	22.2836
C1QA	1.38742	8.52237	8.86837	2.12066e-14	5.58648e-13	22.2789
REC8	0.666474	6.48681	8.8675	2.13009e-14	5.60567e-13	22.2745
GCNT1	0.687567	5.2663	8.86736	2.13161e-14	5.60567e-13	22.2738
GPX3	-0.789535	7.64613	-8.86524	2.15497e-14	5.66222e-13	22.2631
UQCRB	-0.400572	7.11609	-8.86366	2.17244e-14	5.70322e-13	22.2552
LOC100506585	1.30678	5.68035	8.86147	2.19698e-14	5.76269e-13	22.2441
SCML4	0.381339	4.34004	8.86097	2.20266e-14	5.77262e-13	22.2416
ZNF831	0.662186	4.58228	8.86048	2.20827e-14	5.78237e-13	22.239
SCHIP1	-0.888313	7.8237	-8.85938	2.22071e-14	5.80997e-13	22.2335
SNORD109B	-0.508968	5.14909	-8.85753	2.24183e-14	5.86021e-13	22.2242
QARS	0.333992	8.49057	8.85391	2.28389e-14	5.96281e-13	22.2059
ZBTB3	0.255557	5.3558	8.85382	2.28498e-14	5.96281e-13	22.2054
CTSD	1.41207	8.98331	8.85288	2.29596e-14	5.98633e-13	22.2007
CUTC	-0.353364	5.78919	-8.85094	2.31899e-14	6.04123e-13	22.1909
RAB3IP	-0.31438	4.88777	-8.8507	2.32173e-14	6.04323e-13	22.1897
HN1	1.02624	7.52226	8.84768	2.35802e-14	6.13247e-13	22.1744
KLRG1	0.521352	4.83368	8.84691	2.36732e-14	6.15141e-13	22.1706
PLD5	-0.612592	4.20954	-8.84559	2.38348e-14	6.18814e-13	22.1639
XLOC_l2_006398	-0.543726	4.32268	-8.84282	2.41758e-14	6.27134e-13	22.1499
ASAP1	0.470728	5.6349	8.84215	2.42582e-14	6.28739e-13	22.1465
SEL1L3	0.875647	6.23833	8.84172	2.43116e-14	6.29587e-13	22.1444
PNMAL1	-0.987344	6.9789	-8.84001	2.45257e-14	6.34593e-13	22.1357
CAMTA1	-0.234232	5.83551	-8.83747	2.48471e-14	6.42367e-13	22.1229
SKP1	-0.34118	8.55869	-8.83647	2.49756e-14	6.45143e-13	22.1178
CRYAB	-1.11745	9.2089	-8.83211	2.55401e-14	6.59169e-13	22.0958
XLOC_003021	-0.34358	4.73296	-8.83146	2.56254e-14	6.6081e-13	22.0926
HMGN5	-0.482721	5.15355	-8.83054	2.57457e-14	6.63354e-13	22.0879
NEDD4	-0.444119	5.4028	-8.82809	2.60715e-14	6.71181e-13	22.0756
SMAP1	-0.265978	5.67765	-8.82743	2.61603e-14	6.72902e-13	22.0722
LOC388630	-0.435755	4.79122	-8.82726	2.61831e-14	6.7292e-13	22.0714
TRIM33	-0.314532	6.37324	-8.82624	2.63204e-14	6.75882e-13	22.0662
NEXN	-1.06676	7.94866	-8.8258	2.63797e-14	6.76836e-13	22.064
OTUD7B	-0.604008	5.56623	-8.82025	2.71404e-14	6.95768e-13	22.036
RNF149	0.58429	8.27377	8.81693	2.76072e-14	7.07141e-13	22.0192
LOC400027	-0.429218	5.3141	-8.81641	2.76806e-14	7.08429e-13	22.0166
HOXB6	0.849385	6.30336	8.81606	2.77295e-14	7.08966e-13	22.0149
CD6	1.10306	5.55546	8.81593	2.7748e-14	7.08966e-13	22.0142
RBMXL1	-0.340319	6.33442	-8.81382	2.80499e-14	7.16081e-13	22.0035
GBP5	1.11523	6.27991	8.81142	2.83969e-14	7.24335e-13	21.9914
ZNF792	0.342287	4.69789	8.80973	2.86445e-14	7.3004e-13	21.9829
SLC6A6	0.589027	6.21311	8.80867	2.88013e-14	7.33425e-13	21.9775
PXMP2	-0.27623	5.08695	-8.80698	2.90511e-14	7.39171e-13	21.969
HACL1	-0.213517	6.91892	-8.80674	2.90866e-14	7.39459e-13	21.9678
RECK	-0.269984	5.75704	-8.80148	2.98822e-14	7.59053e-13	21.9412
BAHD1	0.191768	7.01375	8.79794	3.04291e-14	7.72302e-13	21.9234
SLC7A7	1.2183	7.12001	8.79721	3.0543e-14	7.7455e-13	21.9197
HLX	0.407128	5.07268	8.79597	3.07376e-14	7.78839e-13	21.9135
ARPP19	-0.33731	6.79419	-8.78592	3.23614e-14	8.19305e-13	21.8628
ASPHD1	1.17656	5.49168	8.7851	3.24972e-14	8.22061e-13	21.8587
UGP2	-0.442585	7.98514	-8.78422	3.26454e-14	8.25128e-13	21.8542
IL4I1	2.02167	7.60594	8.78396	3.26885e-14	8.25534e-13	21.8529
TIAM1	0.959009	6.29694	8.78345	3.27732e-14	8.2699e-13	21.8503
LAG3	0.694577	5.55345	8.78179	3.30529e-14	8.33359e-13	21.842
TNFRSF10C	0.901067	5.95181	8.78	3.33581e-14	8.40359e-13	21.8329
PARP4	0.314004	5.67353	8.77883	3.35588e-14	8.44719e-13	21.827
PATL2	0.651152	4.94329	8.77809	3.36862e-14	8.47229e-13	21.8233
XLOC_l2_004318	-0.580178	4.33857	-8.7773	3.3823e-14	8.49462e-13	21.8193
IL17B	-1.14041	5.39929	-8.77725	3.38306e-14	8.49462e-13	21.8191
TMEM37	0.655195	5.553	8.7756	3.41185e-14	8.55988e-13	21.8107
ZCCHC8	0.294375	7.23104	8.77427	3.43513e-14	8.61122e-13	21.804
IL2RB	0.966967	5.67324	8.77404	3.43919e-14	8.61432e-13	21.8029
GNPTG	0.434452	8.31767	8.77225	3.47089e-14	8.68662e-13	21.7938
SLC25A32	-0.413981	6.95377	-8.76918	3.52595e-14	8.81719e-13	21.7783
HLA-DQB1	1.303	8.2457	8.76601	3.58358e-14	8.95396e-13	21.7624
TDO2	0.984924	4.64264	8.76572	3.58903e-14	8.96026e-13	21.7609
APOBEC3G	0.717249	6.06604	8.76499	3.60247e-14	8.98648e-13	21.7572
HOGA1	-0.274247	4.24794	-8.76316	3.63634e-14	9.06356e-13	21.748
STYXL1	0.477476	6.0839	8.76248	3.64896e-14	9.08361e-13	21.7446
PVRIG	1.0028	5.80978	8.76241	3.65033e-14	9.08361e-13	21.7442
MIAT	0.475671	4.8021	8.76065	3.68335e-14	9.15833e-13	21.7354
NCF2	1.30374	6.81012	8.75566	3.77871e-14	9.3878e-13	21.7102
SMAD9	-0.922068	6.18954	-8.75186	3.85295e-14	9.56447e-13	21.691
RNF217	-0.400324	6.24517	-8.75134	3.86323e-14	9.58218e-13	21.6884
SH2D3A	0.614869	4.86976	8.74826	3.92465e-14	9.72665e-13	21.6729
IGLL5	2.69205	9.05986	8.74702	3.94973e-14	9.78085e-13	21.6666
PAM	-0.569257	7.63954	-8.7468	3.95413e-14	9.78383e-13	21.6655
NDUFA5	-0.367451	7.96234	-8.74468	3.99719e-14	9.88236e-13	21.6549
MSX1	-0.779077	5.19441	-8.74344	4.02283e-14	9.93772e-13	21.6486
PAPSS1	0.421102	6.76652	8.74231	4.04599e-14	9.98686e-13	21.6429
ADAMTSL3	-0.719227	5.51086	-8.73704	4.15663e-14	1.02517e-12	21.6164
AGRN	0.503715	6.26685	8.73627	4.1732e-14	1.02825e-12	21.6124
AQP7P3	-0.672436	4.77988	-8.73614	4.17586e-14	1.02825e-12	21.6118
FAM127C	-0.423687	6.19334	-8.73399	4.22224e-14	1.03883e-12	21.6009
PTPN11	-0.368926	6.34021	-8.73378	4.22673e-14	1.0391e-12	21.5999
GNS	0.630304	9.41403	8.73309	4.24156e-14	1.04191e-12	21.5964
ALOX5	0.738047	5.98484	8.73073	4.29316e-14	1.05374e-12	21.5845
RGS18	0.952887	6.00571	8.72709	4.37401e-14	1.07272e-12	21.5662
KLHDC7B	0.645533	4.89648	8.72599	4.39869e-14	1.07791e-12	21.5606
PARP9	0.45863	6.03234	8.72364	4.45197e-14	1.09009e-12	21.5488
IQCJ-SCHIP1	-0.810845	6.45539	-8.72345	4.4563e-14	1.09028e-12	21.5478
VPRBP	-0.383924	4.70063	-8.72329	4.45996e-14	1.0903e-12	21.547
SLC15A3	1.3319	7.85786	8.72086	4.51571e-14	1.10304e-12	21.5348
RICTOR	-0.320238	6.52041	-8.71894	4.56017e-14	1.11302e-12	21.5251
BPHL	0.349038	6.31435	8.71801	4.58194e-14	1.11744e-12	21.5205
ZMIZ1	0.341726	6.66009	8.71485	4.65681e-14	1.13479e-12	21.5045
WNK1	-0.252289	6.24222	-8.71451	4.66474e-14	1.13574e-12	21.5028
ATP6V0C	0.673084	10.6529	8.71432	4.66943e-14	1.13574e-12	21.5018
TARDBP	-0.183179	6.51432	-8.71422	4.67185e-14	1.13574e-12	21.5013
HLA-DPA1	1.22818	9.81193	8.71314	4.69777e-14	1.14113e-12	21.4959
SLC24A5	-0.274131	4.22824	-8.70928	4.79131e-14	1.16293e-12	21.4765
UBAC1	0.33155	7.19862	8.70737	4.83854e-14	1.17346e-12	21.4668
FKBP15	0.784012	7.31918	8.70595	4.87382e-14	1.18108e-12	21.4597
XLOC_l2_015033	0.625026	4.85344	8.70517	4.89313e-14	1.18482e-12	21.4558
CDK5R1	0.348775	4.68089	8.70227	4.96642e-14	1.20161e-12	21.4411
BEND7	-0.545675	4.87767	-8.70197	4.97406e-14	1.20251e-12	21.4396
FCGR2C	1.14886	7.17248	8.69884	5.05423e-14	1.22093e-12	21.4239
SIT1	0.53217	4.47292	8.69867	5.05861e-14	1.22102e-12	21.423
FAM105A	0.476517	4.67903	8.69817	5.07167e-14	1.22321e-12	21.4205
MSL3P1	0.358171	5.53094	8.69553	5.1407e-14	1.23888e-12	21.4072
IL11RA	-0.660732	6.9461	-8.69393	5.18291e-14	1.24806e-12	21.3991
TRIM36	-0.65157	4.84411	-8.69294	5.20912e-14	1.25339e-12	21.3942
GPR132	0.761396	5.32636	8.69176	5.24081e-14	1.26002e-12	21.3882
ACADL	-1.20848	5.63933	-8.69099	5.26147e-14	1.26399e-12	21.3843
ESD	-0.450565	7.71232	-8.69044	5.27622e-14	1.26654e-12	21.3816
TSPAN1	-0.362072	4.85933	-8.68969	5.29644e-14	1.2704e-12	21.3778
NRK	-0.740453	5.12665	-8.68815	5.33846e-14	1.27947e-12	21.37
WDFY3	-0.23928	6.64925	-8.68787	5.34615e-14	1.28002e-12	21.3686
GLA	0.93272	8.08846	8.68776	5.34912e-14	1.28002e-12	21.3681
ADAT3	0.382163	6.78517	8.68707	5.36802e-14	1.28354e-12	21.3646
PRR5	0.409378	5.18622	8.68357	5.46509e-14	1.30572e-12	21.347
MCM2	0.490998	5.51119	8.68282	5.48595e-14	1.30968e-12	21.3432
MORF4L2	-0.406953	7.62966	-8.68067	5.54681e-14	1.32318e-12	21.3323
MEN1	0.292398	5.26071	8.67988	5.56927e-14	1.3275e-12	21.3284
FAM188A	-0.21798	5.76253	-8.67965	5.57573e-14	1.32801e-12	21.3272
PTK2B	0.746353	6.74547	8.67924	5.58748e-14	1.32912e-12	21.3252
RASL10A	1.34515	6.52241	8.67918	5.58909e-14	1.32912e-12	21.3249
PRORSD1P	-0.492123	5.25921	-8.67834	5.61307e-14	1.33378e-12	21.3207
SPIN4	-0.353294	4.73407	-8.67498	5.71046e-14	1.35587e-12	21.3037
NPL	1.00705	6.3189	8.67373	5.74703e-14	1.36341e-12	21.2974
EIF4E	-0.332924	6.14597	-8.67359	5.75115e-14	1.36341e-12	21.2967
TRAIP	0.383251	5.6348	8.67075	5.83542e-14	1.38149e-12	21.2824
ATP6V0B	0.648146	8.62866	8.67071	5.83644e-14	1.38149e-12	21.2822
ST7L	-0.184538	5.00032	-8.66981	5.86335e-14	1.38678e-12	21.2777
UCP2	1.43152	6.70228	8.66879	5.89424e-14	1.39301e-12	21.2725
SECTM1	0.896516	7.11324	8.6668	5.95432e-14	1.40612e-12	21.2626
BRAT1	0.386257	8.00577	8.6654	5.99737e-14	1.41519e-12	21.2555
CSNK1G3	-0.242789	5.88893	-8.66124	6.1262e-14	1.44448e-12	21.2345
BRIX1	-0.369094	6.47606	-8.66106	6.13186e-14	1.4447e-12	21.2336
GPR34	0.996618	6.27544	8.65992	6.1677e-14	1.45202e-12	21.2279
RAC3	0.576737	5.43647	8.65952	6.1804e-14	1.45389e-12	21.2259
FGL2	-0.809345	6.10363	-8.65767	6.23905e-14	1.46656e-12	21.2166
C11orf35	0.730943	5.56537	8.6575	6.24447e-14	1.46671e-12	21.2157
SNX20	0.501432	4.36025	8.65696	6.2618e-14	1.46965e-12	21.213
PYDC1	0.74902	5.36025	8.65406	6.35532e-14	1.49045e-12	21.1984
DAB2	0.726044	8.56233	8.65209	6.41963e-14	1.50438e-12	21.1885
INTS9	0.342469	6.9957	8.65181	6.42879e-14	1.50537e-12	21.1871
CCRL2	0.941232	5.17474	8.65125	6.44739e-14	1.50582e-12	21.1843
CHMP2B	-0.308587	6.28694	-8.65119	6.44932e-14	1.50582e-12	21.184
PKD2	-0.712868	7.58803	-8.65117	6.45001e-14	1.50582e-12	21.1839
RANBP9	-0.295904	6.1038	-8.65115	6.45042e-14	1.50582e-12	21.1838
RAB11FIP2	-0.32752	6.0887	-8.6503	6.47868e-14	1.51126e-12	21.1795
CLCN7	0.531878	5.99493	8.64891	6.52489e-14	1.52088e-12	21.1725
NLGN1	-0.636015	4.74167	-8.64673	6.59809e-14	1.53677e-12	21.1615
ARHGAP22	0.768588	7.28929	8.64542	6.64239e-14	1.54591e-12	21.1549
CHI3L1	2.29521	7.47448	8.64391	6.69378e-14	1.55566e-12	21.1473
GBA	0.555333	6.87569	8.64389	6.69447e-14	1.55566e-12	21.1472
FNDC1	1.12638	6.54482	8.64345	6.70938e-14	1.55747e-12	21.145
KIAA1407	0.303114	4.94068	8.64337	6.71245e-14	1.55747e-12	21.1446
SSTR1	-0.693171	4.34303	-8.64319	6.71843e-14	1.55768e-12	21.1437
CDK10	0.232753	6.21308	8.64074	6.80316e-14	1.57613e-12	21.1314
LGALS2	1.56353	6.29457	8.63972	6.83874e-14	1.58206e-12	21.1263
MLL2	0.318245	6.80142	8.63971	6.83912e-14	1.58206e-12	21.1262
TCEAL1	-0.639106	7.83109	-8.63843	6.88407e-14	1.59125e-12	21.1197
ZNF148	-0.383228	5.91194	-8.63738	6.92099e-14	1.59858e-12	21.1145
DDX46	-0.331739	5.57261	-8.63364	7.05444e-14	1.62817e-12	21.0957
FBLN1	-1.50069	8.45867	-8.6332	7.07056e-14	1.63066e-12	21.0934
CD4	0.546825	6.6183	8.63182	7.1205e-14	1.64094e-12	21.0865
GINS1	0.662427	5.173	8.63109	7.1471e-14	1.64583e-12	21.0828
SIDT1	0.644941	4.81572	8.62783	7.26704e-14	1.67218e-12	21.0665
CD37	1.3037	6.19068	8.62676	7.30702e-14	1.68012e-12	21.0611
ZNF814	0.289252	4.96117	8.62463	7.38691e-14	1.69721e-12	21.0504
PRKCD	0.622648	6.6973	8.62219	7.47985e-14	1.71727e-12	21.0381
SNORA49	-0.493587	5.36856	-8.61803	7.64034e-14	1.7528e-12	21.0172
GPSM3	0.800371	6.75976	8.61728	7.6696e-14	1.7582e-12	21.0134
SNORA72	-0.486563	5.29622	-8.61198	7.88023e-14	1.8038e-12	20.9867
C6orf168	-0.573763	4.33766	-8.61198	7.88032e-14	1.8038e-12	20.9867
SKAP1	0.896308	5.83974	8.61143	7.90242e-14	1.8075e-12	20.984
ARRDC1	0.473939	6.13228	8.61054	7.93853e-14	1.8144e-12	20.9795
NAV2	-0.578006	6.15282	-8.60975	7.97057e-14	1.82036e-12	20.9755
WDR54	0.417933	6.39293	8.60774	8.05272e-14	1.83775e-12	20.9654
SS18	-0.212891	6.53427	-8.60617	8.11788e-14	1.85124e-12	20.9575
PAQR4	0.553655	4.60511	8.60493	8.16921e-14	1.86156e-12	20.9513
SAP18	-0.596393	5.67815	-8.60459	8.18368e-14	1.86346e-12	20.9495
CARD16	0.778127	6.28025	8.60406	8.20561e-14	1.86707e-12	20.9469
CCDC136	-0.509486	5.4772	-8.6034	8.23359e-14	1.87204e-12	20.9436
FBXO3	-0.270746	4.87087	-8.60168	8.30607e-14	1.88712e-12	20.9349
MRFAP1	-0.396482	9.35583	-8.60133	8.32091e-14	1.88908e-12	20.9332
LOC100507150	-1.35824	5.48793	-8.59962	8.39389e-14	1.90424e-12	20.9246
SLC35C1	0.504321	6.47806	8.59923	8.41077e-14	1.90665e-12	20.9226
FGR	1.44913	8.2227	8.59839	8.44671e-14	1.91338e-12	20.9184
YAP1	-0.901195	8.0257	-8.59755	8.48309e-14	1.91907e-12	20.9142
WFDC3	-0.667591	5.91485	-8.59752	8.48439e-14	1.91907e-12	20.914
CARD6	0.621897	6.94662	8.59371	8.6511e-14	1.95533e-12	20.8949
RTF1	-0.282729	6.17727	-8.59113	8.76578e-14	1.97978e-12	20.8819
FAM129A	-0.643518	9.46553	-8.5907	8.78523e-14	1.98271e-12	20.8797
TCEAL5	-0.624149	8.45773	-8.58862	8.87899e-14	2.00095e-12	20.8693
CCDC137	0.411132	6.59831	8.58862	8.87913e-14	2.00095e-12	20.8693
LOC100129408	0.290439	4.31843	8.5879	8.91156e-14	2.00678e-12	20.8657
MRPL32	-0.365884	7.75307	-8.58601	8.99822e-14	2.0248e-12	20.8562
NPC2	0.842622	10.4062	8.584	9.09082e-14	2.04413e-12	20.8461
SPP1	2.79033	9.9694	8.58321	9.12773e-14	2.05092e-12	20.8421
EXT1	-0.591215	6.54576	-8.5821	9.17971e-14	2.06108e-12	20.8365
LRRC8A	-0.510668	8.845	-8.58179	9.19443e-14	2.06287e-12	20.8349
TARS2	0.224466	5.04943	8.58139	9.21285e-14	2.06549e-12	20.833
LOC100507025	-0.499888	4.8486	-8.58113	9.22505e-14	2.06671e-12	20.8317
SNX11	0.391681	6.26809	8.5797	9.29271e-14	2.08034e-12	20.8245
KPNA2	0.497816	8.42451	8.57819	9.36494e-14	2.09498e-12	20.8168
LOC100507217	-0.40424	5.48537	-8.57605	9.46784e-14	2.11645e-12	20.8061
TMEM237	-0.467105	6.30473	-8.57308	9.61234e-14	2.14718e-12	20.7912
RABGEF1	-0.200823	6.01222	-8.56965	9.78218e-14	2.18352e-12	20.7739
FRMD4B	0.747006	6.44248	8.56809	9.86019e-14	2.19933e-12	20.7661
KIAA0195	0.341557	5.60868	8.56631	9.95036e-14	2.21782e-12	20.7572
BRI3BP	0.529162	5.06146	8.56601	9.96573e-14	2.21963e-12	20.7557
MSR1	1.11332	6.18042	8.56305	1.01172e-13	2.25172e-12	20.7408
GSTK1	0.321074	7.97199	8.56246	1.01477e-13	2.25687e-12	20.7378
MS4A6A	1.14289	6.9088	8.5619	1.0177e-13	2.26173e-12	20.735
GATA3	0.463046	4.3655	8.56124	1.02115e-13	2.26776e-12	20.7317
ARRDC4	0.545651	6.77458	8.56094	1.0227e-13	2.26954e-12	20.7302
RCAN3	0.672564	5.1585	8.55955	1.03001e-13	2.2841e-12	20.7232
SPG11	0.370536	7.26501	8.55824	1.03689e-13	2.2977e-12	20.7166
LOC100507417	0.395932	4.20111	8.55661	1.04558e-13	2.31527e-12	20.7084
JAZF1	-0.400082	6.394	-8.55577	1.05006e-13	2.32352e-12	20.7042
HSPB2	-0.701989	8.42744	-8.55344	1.06261e-13	2.34957e-12	20.6925
LDB3	-0.912472	5.57369	-8.55023	1.08016e-13	2.38665e-12	20.6764
TIFAB	1.20519	4.82874	8.54722	1.09686e-13	2.42087e-12	20.6613
KCNB2	-0.523953	4.21779	-8.54716	1.09723e-13	2.42087e-12	20.661
LOC100506897	1.04459	5.51682	8.54698	1.09821e-13	2.42129e-12	20.6601
XLOC_013436	-0.793699	8.13838	-8.54336	1.11871e-13	2.46471e-12	20.6419
CTSA	0.707819	8.39807	8.54091	1.13279e-13	2.49394e-12	20.6296
C6orf186	-0.429156	4.43725	-8.53983	1.13904e-13	2.50589e-12	20.6242
XLOC_l2_002469	-0.471401	4.88227	-8.53917	1.14288e-13	2.51254e-12	20.6208
LGR6	-0.632698	5.55705	-8.53842	1.14728e-13	2.52039e-12	20.6171
UNC5B	0.796055	7.35244	8.53812	1.14902e-13	2.52239e-12	20.6156
ZNF317	0.276837	6.392	8.5361	1.16094e-13	2.54672e-12	20.6054
FBXO2	-0.781879	5.12589	-8.53583	1.16252e-13	2.54836e-12	20.6041
SNORA80	-0.258614	5.09776	-8.53546	1.16475e-13	2.55142e-12	20.6022
MAMLD1	-0.332402	4.94687	-8.53512	1.16673e-13	2.55393e-12	20.6005
CNTROB	0.279744	5.98644	8.53404	1.1732e-13	2.56627e-12	20.5951
CKLF	0.491858	6.27133	8.53184	1.18642e-13	2.59331e-12	20.5841
THUMPD2	-0.341135	5.28354	-8.53146	1.18876e-13	2.59657e-12	20.5821
NGF	-0.404988	4.42924	-8.52947	1.20088e-13	2.62117e-12	20.5721
MXI1	-0.582979	6.69642	-8.52592	1.22285e-13	2.66723e-12	20.5543
SCOC	-0.342317	5.6239	-8.52523	1.22711e-13	2.67271e-12	20.5509
FARSB	-0.325188	5.5032	-8.52523	1.22711e-13	2.67271e-12	20.5509
XLOC_014161	0.812453	5.32641	8.52443	1.23217e-13	2.68181e-12	20.5468
OXR1	-0.339701	5.51956	-8.5238	1.23613e-13	2.68852e-12	20.5437
CXorf30	-0.222862	3.96124	-8.52216	1.2465e-13	2.70915e-12	20.5354
RNF7	-0.247818	6.71723	-8.52072	1.2557e-13	2.7272e-12	20.5282
PTCRA	1.37661	5.45817	8.52054	1.25683e-13	2.72771e-12	20.5273
APOD	-1.82436	5.64456	-8.51797	1.27344e-13	2.7618e-12	20.5144
MARK1	-0.454504	4.37573	-8.51678	1.28118e-13	2.77662e-12	20.5084
CMAS	-0.305683	5.76603	-8.51429	1.29757e-13	2.81014e-12	20.4959
DDX39A	0.420923	8.0094	8.50947	1.32986e-13	2.87689e-12	20.4717
LOXL3	0.441085	6.31972	8.50941	1.33027e-13	2.87689e-12	20.4714
CMPK1	-0.286817	6.59071	-8.50908	1.33253e-13	2.87973e-12	20.4698
STK11IP	0.427425	7.57605	8.50636	1.35109e-13	2.91779e-12	20.4561
TRIM22	0.471425	6.98553	8.50618	1.35237e-13	2.91849e-12	20.4552
RHPN1	0.754754	5.60348	8.50533	1.3582e-13	2.929e-12	20.451
VIT	-1.07218	4.70648	-8.50438	1.36485e-13	2.94127e-12	20.4462
CSTB	1.2052	9.46545	8.50314	1.3735e-13	2.95782e-12	20.44
RREB1	0.241277	4.68856	8.50273	1.37633e-13	2.96183e-12	20.4379
ETF1	-0.357209	6.81675	-8.49919	1.40146e-13	3.01378e-12	20.4201
SLC37A1	0.307838	5.07681	8.49857	1.4059e-13	3.0212e-12	20.417
MYOCD	-1.04161	5.17996	-8.49838	1.40722e-13	3.02191e-12	20.4161
MTSS1	0.599153	5.51366	8.49697	1.41738e-13	3.04159e-12	20.409
FRK	-0.713317	4.90053	-8.49661	1.42e-13	3.04508e-12	20.4072
CYSLTR1	0.424603	5.19193	8.49435	1.43648e-13	3.07699e-12	20.3958
PCDH11X	-0.667405	4.26622	-8.49429	1.43689e-13	3.07699e-12	20.3956
CREB3	-0.323953	6.68873	-8.49411	1.4382e-13	3.07764e-12	20.3947
LOC100652987	-0.501804	6.93152	-8.49149	1.45758e-13	3.11691e-12	20.3815
CD109	0.682429	7.57721	8.48726	1.48933e-13	3.18258e-12	20.3603
RPL37	-0.259786	8.05039	-8.48651	1.49504e-13	3.19255e-12	20.3565
ZNF276	0.392031	5.38291	8.48621	1.49729e-13	3.19514e-12	20.355
WDR5	0.329038	7.22277	8.48583	1.50019e-13	3.19907e-12	20.3531
LIMCH1	-0.72347	7.39712	-8.48513	1.50557e-13	3.20832e-12	20.3496
LOC100506965	-0.576275	6.1472	-8.48146	1.53399e-13	3.26659e-12	20.3312
TTYH2	0.380479	4.58795	8.47999	1.54556e-13	3.28894e-12	20.3238
NEXN-AS1	-0.288699	4.30053	-8.47777	1.56316e-13	3.32408e-12	20.3127
FUT4	0.538833	6.10044	8.47595	1.57768e-13	3.35263e-12	20.3036
TCEAL6	-0.592468	8.63335	-8.47314	1.60046e-13	3.39867e-12	20.2895
XLOC_011790	-0.262393	4.16045	-8.47238	1.60669e-13	3.40952e-12	20.2857
ZKSCAN4	0.369948	4.86959	8.47032	1.62367e-13	3.44316e-12	20.2753
C1orf112	0.299899	5.95696	8.46997	1.62653e-13	3.44684e-12	20.2736
IL16	0.368732	4.74911	8.4677	1.64544e-13	3.4845e-12	20.2622
TFPI2	-1.34083	6.64757	-8.46569	1.66239e-13	3.51795e-12	20.2521
TEAD3	-0.800182	6.75968	-8.46507	1.6677e-13	3.52675e-12	20.249
TTC39B	-0.39913	5.35817	-8.46415	1.67552e-13	3.54084e-12	20.2444
TST	0.508223	7.77678	8.46379	1.67856e-13	3.54473e-12	20.2426
XLOC_008700	-0.827983	5.19084	-8.46366	1.67968e-13	3.54473e-12	20.2419
HLA-DRB4	1.37237	8.52693	8.4633	1.68274e-13	3.54874e-12	20.2402
PRUNE2	-0.958001	7.67759	-8.4629	1.68619e-13	3.55356e-12	20.2381
MRPL19	-0.251946	5.77912	-8.46227	1.69166e-13	3.56263e-12	20.235
SNORA1	-0.404693	5.81843	-8.46184	1.69532e-13	3.56789e-12	20.2328
SDC4	-0.665733	7.31527	-8.45939	1.71663e-13	3.61024e-12	20.2205
SNRPN	-0.402187	6.74137	-8.45634	1.74356e-13	3.66434e-12	20.2052
PPM1A	-0.271292	5.51027	-8.45385	1.76581e-13	3.70856e-12	20.1927
TNFRSF11A	0.524896	4.52373	8.45262	1.77689e-13	3.72927e-12	20.1866
TBC1D3P5	0.292354	5.75469	8.45233	1.77952e-13	3.73222e-12	20.1851
AKTIP	-0.410994	6.37344	-8.45139	1.78801e-13	3.74746e-12	20.1804
CC2D2B	-0.242204	4.3283	-8.4481	1.8183e-13	3.80834e-12	20.1639
SSBP4	0.3478	7.24435	8.44708	1.82776e-13	3.82553e-12	20.1588
LOC100507319	-0.612319	6.36476	-8.44597	1.83813e-13	3.84459e-12	20.1532
RNASE1	1.2603	10.4567	8.44527	1.84466e-13	3.85561e-12	20.1498
Q982T4	0.49833	6.66411	8.44413	1.85541e-13	3.87487e-12	20.144
C20orf103	0.784705	4.97303	8.44402	1.85641e-13	3.87487e-12	20.1435
SCMH1	-0.466567	5.68554	-8.44225	1.87331e-13	3.90747e-12	20.1346
KRTAP6-3	-0.647565	4.71734	-8.44174	1.87815e-13	3.91491e-12	20.1321
ST3GAL6	0.662286	5.891	8.44091	1.88606e-13	3.92872e-12	20.1279
AP1S1	0.448441	5.62665	8.43952	1.89951e-13	3.95404e-12	20.1209
IRS2	-0.655045	6.94902	-8.43741	1.91998e-13	3.99393e-12	20.1104
SLC39A14	-0.677237	6.46353	-8.43586	1.93527e-13	4.02299e-12	20.1026
RBM47	0.812541	5.49588	8.43174	1.97629e-13	4.10547e-12	20.0819
WASL	-0.487836	7.7924	-8.43039	1.98993e-13	4.131e-12	20.0752
RRM2	0.502596	4.37263	8.43021	1.9917e-13	4.13186e-12	20.0743
LOC100505485	-0.28479	4.59457	-8.43007	1.99317e-13	4.1321e-12	20.0736
ZDHHC7	0.428644	7.06497	8.42945	1.99945e-13	4.14231e-12	20.0705
ZXDC	0.261579	5.73303	8.42918	2.00221e-13	4.14522e-12	20.0691
C13orf15	1.06806	8.01012	8.42806	2.01363e-13	4.16441e-12	20.0635
WBSCR17	-0.815059	4.97306	-8.42801	2.0142e-13	4.16441e-12	20.0632
TCEAL7	-0.576496	4.9003	-8.42719	2.0226e-13	4.17894e-12	20.0592
LEFTY2	-0.99605	4.83738	-8.4254	2.04115e-13	4.21443e-12	20.0502
TMEM44	0.438041	5.57765	8.42522	2.04293e-13	4.21525e-12	20.0493
BATF	1.10943	7.03091	8.42193	2.07754e-13	4.28377e-12	20.0328
TGFBI	0.753824	10.5603	8.4213	2.0842e-13	4.29461e-12	20.0296
BBIP1	-0.269511	5.33491	-8.41988	2.0993e-13	4.32279e-12	20.0225
SNORD108	-0.577579	5.47917	-8.41736	2.12638e-13	4.37562e-12	20.0099
MACROD1	-0.290659	5.25094	-8.41526	2.14922e-13	4.41965e-12	19.9994
PDZD2	-0.531232	4.66137	-8.4151	2.151e-13	4.42033e-12	19.9986
TRGV7	0.765582	4.74659	8.41344	2.16922e-13	4.45477e-12	19.9903
ADAP1	0.607182	5.81108	8.41234	2.1814e-13	4.47679e-12	19.9848
FAM59A	-0.964856	6.50751	-8.40926	2.21589e-13	4.54451e-12	19.9694
PIGY	-0.291931	7.78248	-8.40825	2.22729e-13	4.56481e-12	19.9643
CDKL5	-0.4832	6.27658	-8.40486	2.26615e-13	4.64135e-12	19.9473
GNPTAB	0.504217	6.74659	8.40367	2.2799e-13	4.66638e-12	19.9413
PARVG	0.687679	5.03724	8.4028	2.29001e-13	4.68394e-12	19.937
RPS6KA2	0.373908	5.85442	8.40159	2.30408e-13	4.70958e-12	19.931
NUDT1	0.370829	7.43926	8.39791	2.34766e-13	4.79544e-12	19.9125
CORO2B	-0.317631	4.55889	-8.39724	2.35569e-13	4.806e-12	19.9092
XLOC_007412	0.404499	4.38896	8.39722	2.35598e-13	4.806e-12	19.909
IDH1	0.786992	7.27612	8.3942	2.39248e-13	4.87722e-12	19.8939
FTSJD1	0.341423	5.74599	8.39402	2.39461e-13	4.8783e-12	19.893
DOCK2	0.749372	4.9966	8.39249	2.41329e-13	4.91308e-12	19.8854
PNMT	-0.772193	4.69029	-8.39143	2.42642e-13	4.93652e-12	19.8801
COX7C	-0.345051	10.1848	-8.38773	2.47247e-13	5.02668e-12	19.8616
XLOC_005125	-0.450451	4.8017	-8.38761	2.47402e-13	5.02668e-12	19.8609
PTPN21	-0.775106	6.49951	-8.38516	2.50508e-13	5.08422e-12	19.8487
HIAT1	-0.268532	7.24763	-8.38511	2.50568e-13	5.08422e-12	19.8484
TATDN1	-0.367499	5.3069	-8.38405	2.51924e-13	5.10836e-12	19.8431
HIVEP3	0.332441	4.87912	8.38387	2.52149e-13	5.10952e-12	19.8422
ATP8B4	0.574177	5.3711	8.38343	2.52716e-13	5.11762e-12	19.84
XLOC_008079	-0.486273	4.94739	-8.38042	2.56619e-13	5.19321e-12	19.825
SLC45A3	0.625264	6.17348	8.38015	2.56966e-13	5.19681e-12	19.8236
ANGEL1	0.459346	5.19099	8.37479	2.64072e-13	5.33697e-12	19.7968
C3AR1	0.757453	7.80946	8.37305	2.66423e-13	5.38093e-12	19.7881
EMILIN2	1.18022	8.58813	8.3728	2.66756e-13	5.3841e-12	19.7868
HLA-DRA	1.29143	9.58929	8.37104	2.6916e-13	5.42904e-12	19.778
PLS3	-0.764731	8.6876	-8.37076	2.69547e-13	5.43326e-12	19.7766
ADA	0.683033	7.74791	8.37054	2.69843e-13	5.43564e-12	19.7755
ADRA1B	-1.03578	6.5136	-8.36979	2.7087e-13	5.45273e-12	19.7718
KIF21B	0.297015	4.66232	8.36844	2.7275e-13	5.48695e-12	19.765
FOXC2	-0.535704	4.77121	-8.36779	2.73645e-13	5.50133e-12	19.7618
FOXC1	-0.839602	8.01381	-8.36749	2.7407e-13	5.50626e-12	19.7602
MPRIP	-0.430609	5.68123	-8.36373	2.79355e-13	5.60876e-12	19.7414
VASN	-0.7708	8.40117	-8.36316	2.80166e-13	5.62134e-12	19.7386
BHMT2	-0.530592	5.4887	-8.36294	2.80482e-13	5.62399e-12	19.7375
SNX10	0.993363	5.40762	8.36258	2.81e-13	5.629e-12	19.7357
ZNF639	-0.297533	5.27941	-8.36251	2.811e-13	5.629e-12	19.7353
NBEA	-0.484312	5.25955	-8.36233	2.81345e-13	5.63022e-12	19.7345
SNORA20	-0.472401	4.96888	-8.36121	2.82961e-13	5.65885e-12	19.7288
SUCLA2	-0.36638	5.58883	-8.36093	2.83359e-13	5.6631e-12	19.7274
HIST1H1C	-0.787837	8.47384	-8.35962	2.85258e-13	5.69733e-12	19.7209
IQGAP3	0.779551	5.43208	8.35756	2.88262e-13	5.75357e-12	19.7106
HEXA	0.696715	7.96105	8.35674	2.89468e-13	5.77388e-12	19.7065
POLR1E	-0.339986	5.17183	-8.35491	2.92171e-13	5.82398e-12	19.6973
TMEM55A	-0.367568	7.14546	-8.35269	2.95493e-13	5.88636e-12	19.6862
NUP210	0.595898	4.41144	8.35211	2.96353e-13	5.89965e-12	19.6833
ANKRD58	1.26958	5.92831	8.35147	2.97319e-13	5.91501e-12	19.6801
LPP	-0.949205	6.92232	-8.35101	2.98025e-13	5.92522e-12	19.6778
SPATA20	0.437923	7.02362	8.34911	3.00912e-13	5.97873e-12	19.6683
NNMT	-0.657888	10.4827	-8.34423	3.08476e-13	6.12357e-12	19.6439
RHBDD3	0.237548	5.50176	8.34415	3.08603e-13	6.12357e-12	19.6435
XLOC_l2_002659	0.681428	4.64998	8.34338	3.09802e-13	6.14336e-12	19.6397
PEX3	-0.229807	5.40907	-8.34076	3.13954e-13	6.22166e-12	19.6266
FZR1	0.246988	5.70068	8.34031	3.14681e-13	6.23202e-12	19.6243
TTC35	-0.317442	6.72021	-8.33965	3.15736e-13	6.24887e-12	19.621
CYTH1	0.435799	7.25506	8.33921	3.1645e-13	6.25895e-12	19.6188
PNPLA7	-0.503308	4.52503	-8.33745	3.19285e-13	6.31094e-12	19.61
STAU2	-0.217988	5.79243	-8.3367	3.20505e-13	6.33096e-12	19.6063
PSMB9	0.54608	7.69562	8.33526	3.22862e-13	6.37339e-12	19.5991
DDAH1	-0.566982	6.1597	-8.33479	3.23639e-13	6.38461e-12	19.5967
TM4SF19	1.49012	5.09955	8.33166	3.28828e-13	6.48278e-12	19.581
TMEM51	1.04422	7.70467	8.32208	3.45229e-13	6.80175e-12	19.5332
MED21	-0.350844	6.57341	-8.32188	3.45578e-13	6.80423e-12	19.5322
PART1	-0.75341	4.83113	-8.32167	3.45952e-13	6.80722e-12	19.5311
LOC100506767	-0.411174	5.08644	-8.31961	3.49583e-13	6.87423e-12	19.5208
PTPN22	0.777224	5.22818	8.31484	3.58156e-13	7.03828e-12	19.497
MT1E	-0.844616	9.41307	-8.31461	3.5859e-13	7.04229e-12	19.4958
EPOR	0.438652	5.37109	8.31306	3.61411e-13	7.09313e-12	19.4881
SEPT1	0.65807	4.66839	8.31097	3.65279e-13	7.16444e-12	19.4776
LOC100653058	0.716545	6.36289	8.30904	3.68872e-13	7.23027e-12	19.468
DYNLL2	-0.322215	7.19778	-8.30808	3.70669e-13	7.25773e-12	19.4632
PIGX	-0.28705	5.90383	-8.30804	3.70748e-13	7.25773e-12	19.463
TMEM104	0.415566	6.14569	8.30756	3.71649e-13	7.27072e-12	19.4606
LOC100508196	0.740166	4.75111	8.30738	3.71998e-13	7.27288e-12	19.4597
GPR160	0.821053	5.34497	8.30638	3.73895e-13	7.3053e-12	19.4547
LOC100170939	0.81443	7.0024	8.30539	3.75772e-13	7.33727e-12	19.4498
SLC24A3	-0.831155	7.60142	-8.30515	3.76241e-13	7.34175e-12	19.4485
PKIG	-0.469691	6.35796	-8.30435	3.77756e-13	7.3666e-12	19.4446
UIMC1	-0.330283	7.31657	-8.304	3.78429e-13	7.37502e-12	19.4428
AFF3	-0.376485	4.51149	-8.30323	3.79928e-13	7.39889e-12	19.439
PAG1	0.667475	5.83127	8.30312	3.80138e-13	7.39889e-12	19.4384
ALG6	0.327823	5.84948	8.3026	3.81146e-13	7.41379e-12	19.4358
UGDH	-0.568069	7.33056	-8.30233	3.81667e-13	7.41919e-12	19.4345
TSPAN14	0.537212	5.87435	8.29956	3.87068e-13	7.5194e-12	19.4206
ABCC10	0.233148	5.17549	8.29807	3.89999e-13	7.57154e-12	19.4132
SCML1	-0.345689	4.88609	-8.29657	3.92999e-13	7.62493e-12	19.4057
CPNE3	-0.357757	5.67807	-8.29638	3.93365e-13	7.62718e-12	19.4048
C9orf139	0.735772	4.87926	8.29473	3.96686e-13	7.68311e-12	19.3965
SLC40A1	0.998698	8.20045	8.29469	3.96752e-13	7.68311e-12	19.3963
ZDHHC12	0.53627	6.32702	8.29449	3.9716e-13	7.68614e-12	19.3953
EFNA4	0.357798	5.24535	8.29417	3.97802e-13	7.69369e-12	19.3937
PREX1	0.780122	8.33951	8.2929	4.00387e-13	7.73878e-12	19.3874
DSN1	0.33181	5.71346	8.29157	4.03091e-13	7.78472e-12	19.3807
PHTF1	0.337659	5.51599	8.29139	4.03465e-13	7.78472e-12	19.3798
SH3BGR	-0.936746	6.34251	-8.29127	4.03707e-13	7.78472e-12	19.3792
ST3GAL4	-0.406845	5.21657	-8.29124	4.03782e-13	7.78472e-12	19.3791
ZNF616	0.319083	5.40497	8.29027	4.05768e-13	7.81808e-12	19.3742
C3orf17	-0.322326	5.79867	-8.28991	4.06504e-13	7.82731e-12	19.3725
LILRA4	1.24395	6.11275	8.28589	4.14887e-13	7.97998e-12	19.3524
PRKX	0.623621	5.55183	8.28586	4.14955e-13	7.97998e-12	19.3522
GGN	-0.315722	4.96426	-8.28053	4.26334e-13	8.19365e-12	19.3256
CAPG	1.49068	8.11082	8.28021	4.27026e-13	8.2018e-12	19.324
ZDHHC3	0.240928	7.12184	8.28008	4.27309e-13	8.20209e-12	19.3234
NUP85	0.356046	7.15849	8.27297	4.4301e-13	8.4965e-12	19.2879
ARMCX3-AS1	-0.432897	4.43466	-8.27289	4.43204e-13	8.4965e-12	19.2874
MADD	0.359923	6.14288	8.27099	4.4748e-13	8.56894e-12	19.278
CCP110	-0.252752	6.1654	-8.27097	4.47543e-13	8.56894e-12	19.2778
RAE1	0.278906	8.04328	8.26892	4.52214e-13	8.65295e-12	19.2676
C9orf140	0.434442	4.2704	8.26806	4.54197e-13	8.68546e-12	19.2633
IGSF6	1.28422	5.78775	8.26535	4.60479e-13	8.80008e-12	19.2498
ZNF451	-0.248204	6.33304	-8.26137	4.6987e-13	8.97394e-12	19.23
BCL11B	0.426643	4.47423	8.26109	4.70539e-13	8.98109e-12	19.2286
CXCR7	-0.92651	8.64512	-8.26034	4.72341e-13	9.00986e-12	19.2248
KALRN	-0.512863	5.77387	-8.25711	4.80136e-13	9.15284e-12	19.2087
SPIN1	-0.282301	6.56872	-8.25676	4.81006e-13	9.1637e-12	19.2069
REEP4	0.891594	6.15615	8.25566	4.83679e-13	9.20889e-12	19.2015
IFIT3	0.74715	6.65701	8.25553	4.84016e-13	9.20957e-12	19.2008
LOC100130433	-0.48286	4.58956	-8.25475	4.85921e-13	9.23755e-12	19.1969
GLT25D1	0.419215	5.8031	8.25468	4.86092e-13	9.23755e-12	19.1966
IFIT1	0.887859	7.6065	8.2535	4.89022e-13	9.28746e-12	19.1907
TOMM20	-0.308685	7.65262	-8.25315	4.89878e-13	9.29795e-12	19.1889
XLOC_008151	-0.391943	4.14196	-8.25287	4.90595e-13	9.30577e-12	19.1875
CACNB2	-0.722433	5.00191	-8.25206	4.92607e-13	9.33814e-12	19.1835
TMBIM6	0.424992	9.25291	8.25066	4.96107e-13	9.39866e-12	19.1765
NEDD9	-0.670603	4.84108	-8.25045	4.96633e-13	9.40279e-12	19.1755
RHBDF2	1.05462	7.68477	8.24945	4.99182e-13	9.44521e-12	19.1704
IL1RN	1.45556	6.48004	8.24891	5.00534e-13	9.46493e-12	19.1678
AGAP3	0.413792	7.61332	8.24829	5.02126e-13	9.48915e-12	19.1647
CRTAM	0.784372	4.61192	8.24574	5.08656e-13	9.60661e-12	19.152
SP140	0.529787	5.40736	8.24349	5.14494e-13	9.71087e-12	19.1407
NT5C3L	-0.529291	5.9217	-8.2412	5.20515e-13	9.81797e-12	19.1293
MTRF1L	-0.273316	5.83668	-8.24108	5.20811e-13	9.81797e-12	19.1287
TRAPPC1	0.348786	7.52317	8.23942	5.25232e-13	9.89522e-12	19.1204
TMEM180	0.549646	5.10744	8.2382	5.2849e-13	9.95046e-12	19.1143
MSRB3	-0.814441	8.12727	-8.23722	5.31111e-13	9.99366e-12	19.1095
ARHGEF4	-0.520078	4.81192	-8.23181	5.45884e-13	1.02653e-11	19.0825
TWF2	0.533842	6.69639	8.23158	5.46537e-13	1.02713e-11	19.0813
BLOC1S3	0.208714	5.77051	8.23133	5.47217e-13	1.02777e-11	19.0801
LGALS9	0.819649	5.746	8.23047	5.49624e-13	1.03166e-11	19.0758
GGA3	0.352981	6.28086	8.22916	5.53286e-13	1.0379e-11	19.0692
P2RX4	0.861439	8.55261	8.22775	5.57257e-13	1.0447e-11	19.0622
RPL7	-0.372935	9.70574	-8.22563	5.63264e-13	1.05532e-11	19.0517
KCNIP3	-0.936794	5.72469	-8.22479	5.65682e-13	1.0592e-11	19.0474
TFDP2	-0.343198	6.11211	-8.22453	5.66414e-13	1.05992e-11	19.0462
STAG3	0.380372	5.77504	8.22297	5.7091e-13	1.06768e-11	19.0384
BST2	0.803975	8.0668	8.22209	5.73458e-13	1.07179e-11	19.034
LRRC56	0.355488	5.20704	8.22182	5.74249e-13	1.07261e-11	19.0327
SOCS2	-0.8777	7.27239	-8.22127	5.75869e-13	1.07498e-11	19.0299
CPOX	0.355706	6.43532	8.22092	5.76886e-13	1.07593e-11	19.0282
EFNB1	0.56555	7.51718	8.22085	5.77085e-13	1.07593e-11	19.0278
PRDM1	0.721107	5.70849	8.2193	5.81636e-13	1.08376e-11	19.0201
RBM14	0.217306	5.7469	8.21902	5.82459e-13	1.08463e-11	19.0187
TACC2	-0.715867	6.54184	-8.21829	5.84622e-13	1.08767e-11	19.0151
SNORD21	-0.583238	5.84917	-8.21823	5.84803e-13	1.08767e-11	19.0148
TOM1	0.505199	8.19788	8.21801	5.85454e-13	1.08822e-11	19.0137
LOC440104	0.588893	6.17477	8.21624	5.90737e-13	1.09737e-11	19.0048
NEGR1	-0.428248	5.59414	-8.21583	5.91948e-13	1.09895e-11	19.0028
PNPO	0.394925	7.2556	8.21482	5.94984e-13	1.10392e-11	18.9978
TMEM176B	1.27472	7.35267	8.2146	5.95666e-13	1.10451e-11	18.9967
NKG7	0.977808	6.25333	8.21447	5.96043e-13	1.10454e-11	18.996
RHOB	-0.991473	7.98402	-8.20695	6.19195e-13	1.14675e-11	18.9586
BEND5	-0.669008	5.80028	-8.20597	6.2228e-13	1.15123e-11	18.9537
WDR62	0.302601	4.58712	8.20595	6.22368e-13	1.15123e-11	18.9535
AP2S1	0.49343	10.2569	8.2049	6.25685e-13	1.15629e-11	18.9483
ATP6V0A1	0.561122	9.01352	8.20484	6.25859e-13	1.15629e-11	18.948
ZC3H15	-0.3352	7.62246	-8.20397	6.28634e-13	1.16039e-11	18.9437
SNORD114-15	-0.758444	5.20863	-8.20391	6.28839e-13	1.16039e-11	18.9434
RPS27	-0.252014	9.52855	-8.20294	6.31917e-13	1.16537e-11	18.9386
SNRNP27	-0.253232	6.73574	-8.19998	6.41467e-13	1.18226e-11	18.9238
RBPMS	-0.876607	6.56711	-8.19887	6.45083e-13	1.18817e-11	18.9183
XLOC_011815	-0.712375	6.19421	-8.19876	6.45447e-13	1.18817e-11	18.9177
SLC41A2	-0.472794	5.48831	-8.19713	6.50819e-13	1.19733e-11	18.9096
CCDC93	0.329483	6.20142	8.19622	6.53817e-13	1.20213e-11	18.905
CD3G	0.962604	5.74297	8.19522	6.57142e-13	1.20751e-11	18.9001
SNORA63	-0.646807	6.6073	-8.19422	6.60474e-13	1.21291e-11	18.8951
C19orf60	0.287622	7.95045	8.19397	6.61323e-13	1.21374e-11	18.8938
FAM125B	0.23414	5.53729	8.19339	6.63253e-13	1.21655e-11	18.891
RBMX	-0.222524	5.29429	-8.19321	6.63875e-13	1.21696e-11	18.89
RGS5	-1.40601	9.66704	-8.19281	6.65216e-13	1.21868e-11	18.888
SPINT1	0.862663	4.8549	8.19208	6.67685e-13	1.22248e-11	18.8844
RNF180	-0.55905	6.4355	-8.19183	6.6851e-13	1.22325e-11	18.8832
GIT2	0.338898	6.26824	8.19127	6.70399e-13	1.22598e-11	18.8804
MARCH3	-0.518273	4.61551	-8.18968	6.75827e-13	1.23453e-11	18.8725
ZNF706	-0.371552	5.31788	-8.18967	6.75882e-13	1.23453e-11	18.8724
FDXR	0.542527	7.88263	8.18928	6.77204e-13	1.2362e-11	18.8705
MICB	0.441132	5.62771	8.18916	6.77632e-13	1.23624e-11	18.8699
MYL6	-0.361303	10.5866	-8.188	6.81619e-13	1.24277e-11	18.8641
TALDO1	0.48746	9.00032	8.18706	6.84866e-13	1.24795e-11	18.8594
RAB38	0.618693	5.29224	8.18519	6.91376e-13	1.25906e-11	18.8501
XLOC_012724	-0.614563	4.83517	-8.18481	6.92708e-13	1.26074e-11	18.8482
ARL11	0.49143	4.26037	8.18412	6.9513e-13	1.26439e-11	18.8448
RAB34	-0.335054	7.65781	-8.1819	7.0302e-13	1.27798e-11	18.8337
FLJ34690	-0.473485	4.26721	-8.18066	7.07417e-13	1.28521e-11	18.8276
LPAR6	0.584963	7.01371	8.17827	7.16055e-13	1.30013e-11	18.8156
ARHGEF12	-0.369607	4.58185	-8.17701	7.20649e-13	1.3077e-11	18.8093
PODXL	0.834386	8.5198	8.17563	7.25703e-13	1.31609e-11	18.8025
WDR24	0.321949	6.45237	8.1754	7.26523e-13	1.31679e-11	18.8014
MAGEE1	-0.243998	4.9679	-8.17291	7.35755e-13	1.33273e-11	18.7889
FAM54B	-0.287984	6.27136	-8.17032	7.45446e-13	1.34949e-11	18.7761
PAN2	0.313851	5.43828	8.17015	7.46092e-13	1.34986e-11	18.7752
PEX7	-0.227229	5.40671	-8.16792	7.54562e-13	1.36437e-11	18.7641
C2orf89	0.453785	4.72361	8.16678	7.58946e-13	1.37076e-11	18.7584
CLN6	0.710506	5.5261	8.16677	7.58991e-13	1.37076e-11	18.7584
MIPOL1	-0.566041	5.08737	-8.16553	7.63783e-13	1.3786e-11	18.7522
XLOC_l2_012081	0.507619	6.23645	8.16507	7.6556e-13	1.38099e-11	18.7499
CRADD	-0.285042	6.65517	-8.16219	7.76788e-13	1.40042e-11	18.7356
SP110	0.402781	6.99509	8.16176	7.78484e-13	1.40265e-11	18.7334
NMNAT1	0.2565	4.89695	8.16117	7.80798e-13	1.40599e-11	18.7305
NSUN7	-0.659597	4.7778	-8.15732	7.96168e-13	1.43282e-11	18.7113
ATP13A1	0.389887	6.03753	8.15699	7.97504e-13	1.43438e-11	18.7097
LINS	0.332362	5.37233	8.15685	7.98062e-13	1.43454e-11	18.709
PLA2G7	1.87174	6.25055	8.15633	8.00177e-13	1.4375e-11	18.7064
CEP112	-0.365885	5.32296	-8.15616	8.00859e-13	1.43788e-11	18.7056
ENSA	-0.26461	6.28242	-8.1545	8.07616e-13	1.44916e-11	18.6973
AURKA	0.516391	4.6934	8.15302	8.13701e-13	1.45922e-11	18.6899
USP15	-0.252178	7.00378	-8.15219	8.17131e-13	1.46451e-11	18.6858
RNASET2	0.699357	6.25117	8.15141	8.20367e-13	1.46945e-11	18.6819
HLA-DQB2	1.17211	6.98608	8.15109	8.21705e-13	1.47098e-11	18.6803
ASGR1	0.43102	4.87532	8.1505	8.24155e-13	1.4745e-11	18.6774
IFT43	-0.342656	7.82159	-8.14803	8.34512e-13	1.49212e-11	18.6651
XLOC_006153	0.435428	4.63923	8.14792	8.3498e-13	1.49212e-11	18.6645
SNORA2B	-0.422512	5.30684	-8.14514	8.46826e-13	1.51241e-11	18.6507
HAVCR2	1.22228	5.78367	8.14473	8.48576e-13	1.51465e-11	18.6487
LILRB4	1.18635	5.97666	8.14444	8.49801e-13	1.51595e-11	18.6472
BCL2L12	0.240627	6.62152	8.14407	8.51425e-13	1.51796e-11	18.6454
DARC	-1.31583	5.84097	-8.14352	8.5379e-13	1.52129e-11	18.6426
C19orf47	-0.331209	4.59159	-8.14223	8.59349e-13	1.5303e-11	18.6362
OSMR	-0.611083	5.66295	-8.14106	8.64452e-13	1.53813e-11	18.6304
SPAG5	0.59375	5.5474	8.141	8.64752e-13	1.53813e-11	18.6301
CD3D	1.0926	6.55119	8.13937	8.71915e-13	1.54997e-11	18.622
SNORD71	-0.728767	6.25283	-8.13795	8.78182e-13	1.5602e-11	18.6149
RPGRIP1	0.577037	4.52332	8.1367	8.83753e-13	1.56919e-11	18.6087
SNORA57	-0.659146	7.47871	-8.13561	8.88623e-13	1.57692e-11	18.6033
FAM204A	-0.246977	5.97429	-8.13495	8.91598e-13	1.58128e-11	18.6
LPAR5	0.771811	4.76589	8.13451	8.93593e-13	1.5839e-11	18.5978
CD83	1.54449	7.62864	8.13093	9.09939e-13	1.61194e-11	18.58
REEP3	-0.463172	5.87208	-8.1305	9.11905e-13	1.61448e-11	18.5779
LOC151009	-0.301207	4.86874	-8.12818	9.22682e-13	1.63262e-11	18.5663
ASXL1	-0.567386	6.42704	-8.128	9.23523e-13	1.63316e-11	18.5654
GPX1	0.817936	10.5281	8.1267	9.29593e-13	1.64294e-11	18.559
AOAH	0.955654	5.2749	8.12572	9.34254e-13	1.65023e-11	18.5541
NOL7	-0.260873	9.11697	-8.12479	9.38657e-13	1.65705e-11	18.5494
TMSB15B	-0.690314	6.07319	-8.12255	9.49352e-13	1.67496e-11	18.5383
MPP2	-0.457133	4.57863	-8.12209	9.51539e-13	1.67785e-11	18.536
TMEM102	0.431128	4.78595	8.11921	9.65527e-13	1.70129e-11	18.5217
CEP135	0.277504	6.02726	8.11912	9.65947e-13	1.70129e-11	18.5213
SH2D3C	0.87687	7.36677	8.11609	9.80863e-13	1.72657e-11	18.5062
XYLT2	0.350966	7.8771	8.11181	1.00234e-12	1.76336e-11	18.4849
TMCO7	-0.252747	5.725	-8.11104	1.00623e-12	1.76918e-11	18.4811
FRS2	-0.326673	5.29707	-8.10961	1.01355e-12	1.78102e-11	18.474
HABP4	-0.596655	8.34963	-8.10797	1.02196e-12	1.79477e-11	18.4658
ZAP70	0.627297	4.84845	8.10629	1.03069e-12	1.80906e-11	18.4575
INSL3	0.437217	4.94215	8.10505	1.03717e-12	1.8194e-11	18.4513
ASPM	0.802679	5.00925	8.10264	1.04986e-12	1.8406e-11	18.4394
TCF7	0.429649	4.50177	8.10175	1.0546e-12	1.84786e-11	18.4349
ITPKB	0.385925	5.72621	8.10153	1.05579e-12	1.84887e-11	18.4338
CCND2	-0.477797	7.29211	-8.09964	1.0659e-12	1.86551e-11	18.4244
NDST1	0.623016	8.34501	8.09845	1.07234e-12	1.8757e-11	18.4185
HARS2	0.242847	6.99743	8.09647	1.08313e-12	1.89349e-11	18.4087
CIITA	0.63709	5.39098	8.09501	1.09114e-12	1.90641e-11	18.4014
COL1A2	0.783466	10.7292	8.09384	1.09764e-12	1.91667e-11	18.3956
MYBPH	0.675631	4.93881	8.09183	1.10885e-12	1.93513e-11	18.3856
MX1	0.806853	8.25519	8.0895	1.12195e-12	1.95689e-11	18.3741
SNORD116-29	-0.372654	4.30118	-8.08909	1.12432e-12	1.9599e-11	18.372
CCL18	2.99615	8.81958	8.08842	1.12814e-12	1.96473e-11	18.3687
GGA2	0.528624	6.71329	8.08838	1.12838e-12	1.96473e-11	18.3684
C14orf132	-0.784046	6.4129	-8.08448	1.15078e-12	2.0026e-11	18.3491
LOC100129781	-0.609118	5.30773	-8.08384	1.15455e-12	2.00801e-11	18.3459
LOC731932	-0.238945	4.60695	-8.08345	1.15682e-12	2.01082e-11	18.344
CETN2	-0.372734	6.64083	-8.08283	1.16045e-12	2.01565e-11	18.3409
ST3GAL3	-0.32346	5.38247	-8.08275	1.16092e-12	2.01565e-11	18.3405
ZNF295	-0.573763	6.35537	-8.08211	1.1647e-12	2.02104e-11	18.3373
MARC2	-0.411852	5.84695	-8.082	1.16535e-12	2.02104e-11	18.3368
OAS1	0.908094	5.29484	8.08137	1.16905e-12	2.02631e-11	18.3336
C20orf27	0.421335	6.84781	8.07438	1.21106e-12	2.09794e-11	18.2989
TRIM68	0.284489	5.49569	8.07234	1.22362e-12	2.1185e-11	18.2888
PIF1	0.614843	5.20811	8.07191	1.22624e-12	2.12182e-11	18.2867
SPIRE1	-0.319412	5.94769	-8.07118	1.2308e-12	2.12851e-11	18.283
RPS6KB1	-0.252373	5.53307	-8.07071	1.23373e-12	2.13237e-11	18.2807
SEC63	-0.296303	6.24034	-8.06862	1.24683e-12	2.1538e-11	18.2703
GTF2E1	0.366613	6.26619	8.06771	1.25257e-12	2.16248e-11	18.2658
TTYH3	0.831195	6.53595	8.06664	1.25932e-12	2.17291e-11	18.2605
ACTN3	-0.45262	5.1347	-8.06606	1.26304e-12	2.17811e-11	18.2576
PCP4	-1.48122	4.98513	-8.06454	1.27279e-12	2.19304e-11	18.25
PPPDE1	-0.262477	6.77046	-8.06448	1.27314e-12	2.19304e-11	18.2498
LDHB	-0.465194	8.44754	-8.06392	1.27674e-12	2.19801e-11	18.247
PABPC1	0.272688	10.5509	8.06353	1.27931e-12	2.20119e-11	18.245
NUAK2	0.769498	5.93196	8.06333	1.28055e-12	2.20123e-11	18.2441
SNORD64	-0.448286	5.09321	-8.0633	1.28077e-12	2.20123e-11	18.2439
C3	-1.44132	6.88477	-8.06267	1.28485e-12	2.20699e-11	18.2408
SNORD7	0.278044	4.589	8.06198	1.28932e-12	2.21343e-11	18.2374
JPH2	-0.676202	5.55939	-8.06108	1.29521e-12	2.2223e-11	18.2329
PCBP4	-0.455388	6.80126	-8.06018	1.30113e-12	2.23121e-11	18.2284
CPVL	1.18145	6.59253	8.05994	1.30267e-12	2.23259e-11	18.2272
TRPC1	-0.578581	6.30308	-8.05934	1.30664e-12	2.23797e-11	18.2242
RHOC	-0.283123	8.58736	-8.05924	1.30728e-12	2.23797e-11	18.2238
EPM2A	-0.265488	4.3237	-8.05867	1.31104e-12	2.24316e-11	18.2209
CAPN10	0.25013	5.20384	8.05704	1.32188e-12	2.26043e-11	18.2128
PLXNB1	-0.764461	5.69475	-8.05589	1.3296e-12	2.27237e-11	18.2071
SYNPO	-0.591653	6.91542	-8.05531	1.33347e-12	2.27771e-11	18.2043
ELMO3	0.270664	4.50415	8.05392	1.34289e-12	2.29252e-11	18.1973
C14orf159	0.328537	5.71171	8.05233	1.35374e-12	2.30974e-11	18.1894
MAGI2-AS3	-0.334865	5.70658	-8.04731	1.38847e-12	2.36768e-11	18.1645
LOC100128420	0.517354	4.46919	8.04703	1.39043e-12	2.3697e-11	18.1631
LOC100527964	0.496936	6.05869	8.04688	1.39146e-12	2.37005e-11	18.1624
KCNA3	0.546026	4.65272	8.04678	1.39218e-12	2.37005e-11	18.1619
EFTUD2	0.470924	8.15011	8.04297	1.41922e-12	2.41473e-11	18.143
LOC100131355	0.482469	4.91652	8.0419	1.42691e-12	2.42582e-11	18.1377
MFSD7	0.849732	6.66499	8.04184	1.42733e-12	2.42582e-11	18.1374
TGM1	0.324949	4.53092	8.03902	1.44782e-12	2.45913e-11	18.1234
IRF4	0.476228	4.31784	8.03892	1.44854e-12	2.45913e-11	18.1229
CLDN23	0.89425	5.58153	8.03596	1.47036e-12	2.4948e-11	18.1082
FAM150B	-1.38871	6.2666	-8.0351	1.47669e-12	2.50415e-11	18.104
TMEM100	-0.857612	4.75516	-8.03381	1.48637e-12	2.51917e-11	18.0975
TRMT1	0.432797	7.44605	8.03182	1.50137e-12	2.54318e-11	18.0877
LAGE3	0.362635	7.65132	8.03145	1.50416e-12	2.54648e-11	18.0858
ICOSLG	0.416587	5.07835	8.03005	1.51484e-12	2.56314e-11	18.0789
SYF2	-0.329475	4.95509	-8.02937	1.52001e-12	2.56941e-11	18.0755
CAMK2G	-0.676032	6.93539	-8.02931	1.52047e-12	2.56941e-11	18.0752
CARNS1	-0.495215	4.62209	-8.02924	1.52106e-12	2.56941e-11	18.0749
MYO1G	1.1523	5.76899	8.02836	1.52784e-12	2.57943e-11	18.0705
SIGLECP3	0.443554	4.53655	8.02616	1.54488e-12	2.60676e-11	18.0596
SH3RF2	-0.341729	4.20323	-8.02603	1.54588e-12	2.607e-11	18.059
EVI5	-0.284449	5.26064	-8.025	1.55392e-12	2.61913e-11	18.0539
IL7R	1.29196	6.80569	8.0235	1.56574e-12	2.63759e-11	18.0464
TNFSF15	0.476417	4.28226	8.02319	1.56819e-12	2.64026e-11	18.0449
ZNRF3	-0.515065	4.85057	-8.02133	1.583e-12	2.66372e-11	18.0356
HOMER3	0.445041	7.64654	8.02012	1.5927e-12	2.67857e-11	18.0296
ITPR3	0.597869	6.14903	8.01988	1.59459e-12	2.68027e-11	18.0285
SPTBN1	-0.387702	5.84375	-8.01671	1.62027e-12	2.72195e-11	18.0127
HHAT	0.278629	4.79556	8.01638	1.62296e-12	2.72443e-11	18.0111
PBX4	0.858876	5.38947	8.01631	1.62353e-12	2.72443e-11	18.0108
SPIN2B	-0.30467	6.18324	-8.0157	1.62858e-12	2.73141e-11	18.0077
MAGED2	-0.424541	6.70706	-8.01527	1.63215e-12	2.73589e-11	18.0056
ACE	0.276212	4.8263	8.0129	1.65174e-12	2.7672e-11	17.9938
RUNX3	0.869028	5.7071	8.01275	1.653e-12	2.76779e-11	17.9931
SNAI3	0.690499	4.72313	8.01014	1.67489e-12	2.80292e-11	17.9802
RAB27A	-0.359934	5.64679	-8.00771	1.69551e-12	2.83586e-11	17.9681
WBSCR16	-0.30863	5.43372	-8.00718	1.70009e-12	2.84198e-11	17.9655
TRPV2	0.732933	8.48229	8.00409	1.72678e-12	2.88501e-11	17.9502
PION	0.696864	5.52977	8.00334	1.73329e-12	2.89431e-11	17.9465
TOMM70A	-0.342109	5.29217	-8.00261	1.7397e-12	2.90342e-11	17.9428
LOC100505738	-0.461359	4.5631	-8.00156	1.74897e-12	2.91699e-11	17.9376
GSS	0.374617	7.25231	8.00147	1.74974e-12	2.91699e-11	17.9372
CEBPG	-0.294065	7.48363	-8.00129	1.7513e-12	2.91801e-11	17.9363
OGFRL1	0.671435	6.54257	8.00022	1.76083e-12	2.93229e-11	17.931
NXF3	0.809093	5.51759	8.00005	1.76235e-12	2.93322e-11	17.9301
TAGAP	0.764938	5.01727	7.99849	1.77623e-12	2.95472e-11	17.9224
CASC5	0.34099	4.2225	7.99776	1.78276e-12	2.96396e-11	17.9188
MFSD1	0.8852	8.45901	7.99716	1.78821e-12	2.9714e-11	17.9158
C12orf76	0.385265	4.95096	7.99619	1.79699e-12	2.98436e-11	17.911
TMEM206	0.665395	5.35526	7.99607	1.79805e-12	2.98451e-11	17.9104
COQ10B	-0.406012	5.44498	-7.99486	1.80904e-12	3.00113e-11	17.9044
SNORA23	-0.496481	5.87083	-7.99416	1.81539e-12	3.01002e-11	17.901
MYCL1	0.393131	4.51611	7.99327	1.82361e-12	3.02202e-11	17.8965
FBXL6	0.322079	7.19101	7.99269	1.82889e-12	3.02833e-11	17.8937
PREPL	-0.430705	6.75373	-7.99264	1.82941e-12	3.02833e-11	17.8934
PHF10	-0.320109	6.10553	-7.99161	1.83892e-12	3.04243e-11	17.8883
LOC100505498	0.463215	4.85706	7.99004	1.85357e-12	3.06501e-11	17.8805
TMEM9	-0.271034	5.87953	-7.98869	1.86623e-12	3.08427e-11	17.8738
PTEN	-0.304448	6.50094	-7.98813	1.87145e-12	3.09123e-11	17.8711
LOC283352	0.604857	5.27119	7.98737	1.87863e-12	3.10142e-11	17.8673
DSEL	-0.506129	5.8393	-7.98637	1.88812e-12	3.1154e-11	17.8624
RPUSD1	0.377714	7.23058	7.98566	1.89495e-12	3.12498e-11	17.8588
C12orf29	-0.39655	6.12328	-7.98486	1.90253e-12	3.13579e-11	17.8549
ZNF775	0.314308	6.65026	7.98323	1.91821e-12	3.15993e-11	17.8468
POU2AF1	0.626266	4.68144	7.98298	1.9207e-12	3.16233e-11	17.8455
ZNF876P	-0.236798	4.30429	-7.98169	1.93323e-12	3.18124e-11	17.8392
SLC24A6	0.617329	6.82624	7.98096	1.94033e-12	3.19121e-11	17.8356
PYGO1	-0.442166	4.97125	-7.97952	1.95443e-12	3.21267e-11	17.8284
HES1	-0.445983	4.53732	-7.97766	1.97283e-12	3.23928e-11	17.8192
FAM111A	0.381114	5.76449	7.97758	1.97363e-12	3.23928e-11	17.8188
DKFZP761C1711	-0.408562	4.52797	-7.97757	1.9738e-12	3.23928e-11	17.8187
HNRNPD	-0.316755	7.56681	-7.97726	1.97683e-12	3.24251e-11	17.8172
TSKU	-0.661621	6.43237	-7.97543	1.99517e-12	3.26962e-11	17.8082
LPCAT2	0.473455	5.54531	7.9754	1.9955e-12	3.26962e-11	17.808
LOC100653060	0.652682	4.80072	7.97381	2.0115e-12	3.29407e-11	17.8001
LRRC8D	0.660141	5.82874	7.97355	2.01409e-12	3.29569e-11	17.7989
SGCE	-0.734424	7.73132	-7.9735	2.01464e-12	3.29569e-11	17.7986
NUDC	-0.316952	7.82098	-7.97307	2.01897e-12	3.301e-11	17.7965
XLOC_008114	0.480876	4.10684	7.97181	2.03184e-12	3.32026e-11	17.7903
XLOC_l2_009811	-0.370993	4.41342	-7.97079	2.04232e-12	3.3356e-11	17.7852
NDUFS5	-0.310725	10.0793	-7.97008	2.04965e-12	3.34579e-11	17.7817
KEAP1	0.181867	6.74528	7.9677	2.07441e-12	3.3844e-11	17.7699
SRMS	0.756263	5.14051	7.96725	2.07914e-12	3.39031e-11	17.7676
KIAA1147	0.360159	6.11601	7.96622	2.08987e-12	3.40598e-11	17.7626
TBC1D24	0.319629	4.76753	7.96542	2.09838e-12	3.41803e-11	17.7586
ADPGK	0.716184	6.45645	7.96479	2.10506e-12	3.42708e-11	17.7555
CD300C	0.845417	5.14581	7.96347	2.11901e-12	3.44797e-11	17.749
MS4A4E	0.620313	4.36067	7.96333	2.12053e-12	3.4486e-11	17.7483
RGL4	0.768766	4.83456	7.96291	2.12507e-12	3.45414e-11	17.7462
WHAMMP3	-0.192091	4.68746	-7.96258	2.12854e-12	3.45794e-11	17.7446
XLOC_004584	-0.347968	4.44657	-7.95721	2.18694e-12	3.55093e-11	17.718
LRRC6	0.410188	4.78889	7.95631	2.19686e-12	3.56514e-11	17.7135
ZFPM2	-0.554572	5.5811	-7.95539	2.20702e-12	3.57972e-11	17.709
XLOC_002010	-0.145095	4.07827	-7.95427	2.21951e-12	3.59694e-11	17.7034
GIMAP6	0.683352	6.59606	7.95423	2.21999e-12	3.59694e-11	17.7032
PAK1	0.321961	5.2937	7.95369	2.22608e-12	3.60326e-11	17.7005
C8orf33	-0.281733	5.24314	-7.95367	2.22625e-12	3.60326e-11	17.7004
EFHD1	-0.936634	6.57418	-7.95334	2.23e-12	3.60743e-11	17.6988
SNRPA1	-0.297891	6.42096	-7.95194	2.24571e-12	3.63093e-11	17.6919
DOCK4	0.554461	5.90089	7.95121	2.25405e-12	3.64247e-11	17.6882
XLOC_007710	0.618354	4.51368	7.95065	2.26033e-12	3.6507e-11	17.6855
OLFML2B	0.460573	6.80004	7.95035	2.26376e-12	3.65431e-11	17.684
PWWP2B	0.45561	6.09726	7.94921	2.27679e-12	3.6734e-11	17.6784
LAMP1	0.481288	10.4667	7.94901	2.27912e-12	3.67522e-11	17.6774
PPM1F	0.390635	6.74053	7.94796	2.29116e-12	3.69268e-11	17.6722
ZNF808	0.254297	6.13423	7.94673	2.30545e-12	3.71376e-11	17.6661
PARK7	-0.252059	9.31176	-7.94641	2.30914e-12	3.71774e-11	17.6645
RPL9	-0.32292	11.0042	-7.94583	2.31591e-12	3.72668e-11	17.6616
SNORA40	-0.409239	5.53345	-7.94411	2.33608e-12	3.75716e-11	17.6531
TAF1D	-0.292936	6.83127	-7.94385	2.33908e-12	3.76e-11	17.6519
CMIP	0.605664	5.90309	7.94345	2.34381e-12	3.76562e-11	17.6499
DCAF6	-0.177441	5.83492	-7.94191	2.36211e-12	3.79303e-11	17.6422
C5orf20	1.00729	5.06917	7.94123	2.37016e-12	3.80396e-11	17.6389
KIF1C	-0.473485	9.86994	-7.94031	2.38121e-12	3.81969e-11	17.6343
ANKDD1A	-0.368817	4.9428	-7.93949	2.39099e-12	3.83336e-11	17.6303
SYNDIG1	-0.911138	6.30274	-7.9386	2.4017e-12	3.84851e-11	17.6259
ANXA8L2	1.2286	5.15644	7.93763	2.41353e-12	3.86545e-11	17.6211
FOXL1	-0.680586	6.75934	-7.93507	2.44478e-12	3.91345e-11	17.6084
CNTN1	-0.565294	4.095	-7.93413	2.45636e-12	3.92991e-11	17.6038
C1orf186	0.780037	5.21953	7.93338	2.46572e-12	3.94252e-11	17.6
SNORD114-23	-0.662316	4.92855	-7.93325	2.46735e-12	3.94252e-11	17.5994
MPP5	-0.280733	6.76118	-7.93319	2.46811e-12	3.94252e-11	17.5991
AARSD1	-0.215174	6.32848	-7.93086	2.49713e-12	3.98679e-11	17.5876
HCFC2	-0.341367	6.32838	-7.9304	2.50297e-12	3.99404e-11	17.5853
AIMP1	-0.252535	7.56907	-7.92963	2.5127e-12	4.00746e-11	17.5815
OPLAH	0.644192	5.79886	7.92922	2.51789e-12	4.01365e-11	17.5795
SEPHS2	0.364113	7.61394	7.92835	2.52892e-12	4.02914e-11	17.5752
IFNAR1	0.403844	6.79531	7.92707	2.54527e-12	4.05306e-11	17.5688
NXT1	-0.405475	7.63205	-7.92671	2.54986e-12	4.05825e-11	17.5671
C16orf88	0.466725	6.13213	7.92621	2.5563e-12	4.06639e-11	17.5646
SV2A	-0.257204	4.65257	-7.92517	2.56967e-12	4.08553e-11	17.5594
BBX	-0.302288	7.42668	-7.9238	2.58743e-12	4.11164e-11	17.5527
SRPK3	-0.684202	5.03778	-7.92355	2.59074e-12	4.11474e-11	17.5514
ZWINT	0.720587	5.25722	7.92297	2.59833e-12	4.12466e-11	17.5485
CCNB2	0.860373	5.15782	7.92284	2.59999e-12	4.12516e-11	17.5479
YWHAQ	-0.293323	8.21465	-7.92264	2.60261e-12	4.12717e-11	17.5469
CDT1	0.743172	4.92814	7.92096	2.62469e-12	4.15843e-11	17.5386
HFE	0.269055	4.31352	7.92093	2.62505e-12	4.15843e-11	17.5385
TM2D2	0.367379	6.97279	7.91944	2.64479e-12	4.18755e-11	17.5311
LOC100507505	-0.601304	4.42647	-7.91884	2.65284e-12	4.19811e-11	17.5281
SLC2A4	-0.584703	4.21338	-7.91702	2.67728e-12	4.23257e-11	17.5191
SNORD114-14	-0.556313	4.70441	-7.91701	2.67739e-12	4.23257e-11	17.5191
KIAA0226L	0.801613	5.69924	7.91511	2.70306e-12	4.27095e-11	17.5097
CCDC88C	0.26651	5.14121	7.91479	2.7075e-12	4.27575e-11	17.5081
RAB23	-0.668454	6.67861	-7.9137	2.72228e-12	4.29688e-11	17.5027
PSEN1	0.298021	6.14724	7.91314	2.73008e-12	4.30695e-11	17.4999
FBXO21	-0.345421	7.1793	-7.91154	2.75214e-12	4.33952e-11	17.492
CHRDL1	-1.39643	5.27328	-7.90949	2.78055e-12	4.38206e-11	17.4819
GARNL3	-0.425476	4.66466	-7.90649	2.82286e-12	4.44645e-11	17.4671
PCDH11Y	-0.584722	4.27642	-7.90596	2.83034e-12	4.45593e-11	17.4645
PRDM5	-0.364407	4.9176	-7.90173	2.8912e-12	4.54939e-11	17.4436
LINC00087	-0.484403	5.70639	-7.90143	2.89563e-12	4.55403e-11	17.4421
PLEK2	0.989885	5.33378	7.90006	2.9156e-12	4.58306e-11	17.4353
CBLN3	0.554617	5.84267	7.89959	2.92248e-12	4.59152e-11	17.433
DLG3	-0.654847	6.61104	-7.89942	2.92497e-12	4.59308e-11	17.4322
DALRD3	0.245431	6.06607	7.89784	2.94829e-12	4.62732e-11	17.4244
LINC00222	-0.214015	4.21815	-7.89482	2.99345e-12	4.69578e-11	17.4094
SLC37A4	0.370443	6.16466	7.89383	3.00834e-12	4.71671e-11	17.4046
TBXA2R	-0.416195	6.68586	-7.89308	3.01973e-12	4.73214e-11	17.4008
CCR10	-0.486837	6.34875	-7.89297	3.02148e-12	4.73246e-11	17.4003
AP4S1	-0.200685	4.57227	-7.89116	3.04899e-12	4.77311e-11	17.3914
ZNF704	-0.453947	5.00148	-7.89045	3.05998e-12	4.78786e-11	17.3878
SERINC1	-0.359675	8.23798	-7.89027	3.06276e-12	4.78976e-11	17.3869
CRISPLD2	-1.18182	5.18176	-7.88952	3.07428e-12	4.80531e-11	17.3832
PSMC3	-0.360951	7.48174	-7.88905	3.0815e-12	4.81413e-11	17.3809
CRABP2	0.465268	5.06487	7.88817	3.09528e-12	4.83319e-11	17.3766
KCNA5	-1.21982	6.42096	-7.88803	3.09734e-12	4.83394e-11	17.3759
GIMAP8	0.653466	6.09825	7.8862	3.12598e-12	4.87615e-11	17.3669
XRCC1	0.273734	7.85625	7.88578	3.13257e-12	4.88393e-11	17.3648
DROSHA	0.243848	8.0877	7.88559	3.1357e-12	4.88632e-11	17.3638
LRRFIP1	-0.343181	6.82795	-7.88537	3.13915e-12	4.8892e-11	17.3627
MAP1B	-0.853487	7.11477	-7.88402	3.16042e-12	4.91982e-11	17.3561
AK4	-0.425511	6.6255	-7.883	3.17671e-12	4.94266e-11	17.351
ANKRD32	0.238185	5.35931	7.88244	3.18573e-12	4.95418e-11	17.3483
LOC641510	-0.288075	4.10646	-7.8814	3.20233e-12	4.97746e-11	17.3431
DBNDD2	-0.434987	8.33279	-7.88073	3.2132e-12	4.99182e-11	17.3398
SNORD114-3	-0.794542	5.61299	-7.87914	3.23886e-12	5.02913e-11	17.332
SERBP1	-0.248571	6.60974	-7.87875	3.24524e-12	5.03646e-11	17.3301
CTNNA1	-0.263121	7.31884	-7.87846	3.25009e-12	5.04144e-11	17.3286
XLOC_005905	-0.307036	4.99011	-7.87828	3.25289e-12	5.04322e-11	17.3278
XLOC_l2_006152	0.199139	4.254	7.87775	3.2616e-12	5.05415e-11	17.3251
TCEAL2	-1.09588	7.1916	-7.87759	3.26429e-12	5.05575e-11	17.3243
CNDP2	0.523009	7.30387	7.87748	3.26614e-12	5.05607e-11	17.3238
LOC100506795	-0.314326	4.3435	-7.87735	3.26821e-12	5.05671e-11	17.3231
CCNB1IP1	-0.460408	7.05237	-7.87658	3.28082e-12	5.07365e-11	17.3194
LOC645954	-0.796305	5.84612	-7.87364	3.32977e-12	5.14675e-11	17.3048
IFFO1	0.289026	6.43777	7.87353	3.33157e-12	5.14693e-11	17.3043
MRPS24	-0.272638	9.08115	-7.87305	3.33955e-12	5.15664e-11	17.3019
ATP6V1E1	-0.324087	6.65174	-7.87211	3.35532e-12	5.17838e-11	17.2973
C3orf26	-0.387578	7.77718	-7.87146	3.36639e-12	5.19284e-11	17.2941
SELM	-0.68408	8.90196	-7.87045	3.38349e-12	5.21465e-11	17.2891
PNOC	1.0069	4.75058	7.87042	3.38394e-12	5.21465e-11	17.2889
FAM203A	0.377256	6.14785	7.86714	3.44014e-12	5.29858e-11	17.2728
SH3GLB2	-0.366269	5.69362	-7.86526	3.47287e-12	5.3463e-11	17.2635
TMEM218	0.2958	6.59655	7.86489	3.47931e-12	5.35351e-11	17.2616
GHITM	-0.187157	6.41258	-7.86267	3.51825e-12	5.4107e-11	17.2507
TGM2	-0.65883	6.83337	-7.8624	3.52311e-12	5.41282e-11	17.2493
SNORD114-20	-0.641226	4.68755	-7.8624	3.52317e-12	5.41282e-11	17.2493
TPRA1	0.357763	7.47549	7.86221	3.52642e-12	5.41509e-11	17.2484
BORA	0.471811	4.96481	7.86154	3.53835e-12	5.43068e-11	17.2451
RALA	0.630982	6.15576	7.86067	3.5539e-12	5.45181e-11	17.2408
GRK5	-0.288237	5.74961	-7.85882	3.58707e-12	5.49722e-11	17.2317
NCS1	-0.649403	5.45526	-7.85882	3.5871e-12	5.49722e-11	17.2317
XLOC_002133	0.664744	4.93503	7.85781	3.60534e-12	5.5224e-11	17.2267
TXK	0.364384	4.36352	7.85735	3.61364e-12	5.53234e-11	17.2244
CDCA7	0.370915	4.84893	7.85575	3.64268e-12	5.57401e-11	17.2165
TCEAL4	-0.578961	9.64204	-7.85558	3.64587e-12	5.57611e-11	17.2157
OSCAR	0.527184	6.93762	7.85515	3.65373e-12	5.58533e-11	17.2136
[truncated: 28,559 more rows]

## Sheet: S4
Driver	ABCC1	Suppressor	ABCC5	Marker	CHAC1	All	ABCC1
	ACADSB		ABHD12		FTH1		ABCC5
	ACO1		ACOT1		GPX4		ABHD12
	ACSF2		ACSL3		HSPB1		ACADSB
	ACSL1		ADAMTS13		NFE2L2		ACO1
	ACSL4		ADIPOQ		PTGS2		ACOT1
	ACVR1B		AHCY		SLC40A1		ACSF2
	ADAM23		AIFM2		TF		ACSL1
	AEBP2		AKR1C1		TFRC		ACSL3
	AGPAT3		AKR1C2				ACSL4
	AGPS		AKR1C3				ACVR1B
	ALOX12		AKT1S1				ADAM23
	ALOX12B		ALDH3A2				ADAMTS13
	ALOX15		AR				ADIPOQ
	ALOX15B		ARF6				AEBP2
	ALOX5		ARNTL				AGPAT3
	ALOXE3		ASAH2				AGPS
	AMN		ATF2				AHCY
	ANO6		ATF4				AIFM2
	AQP3		BCAT2				AKR1C1
	AQP5		BEX1				AKR1C2
	AQP8		BRD2				AKR1C3
	ARHGEF26-AS1		BRD3				AKT1S1
	ASMTL-AS1		BRD4				ALDH3A2
	ATF3		BRDT				ALOX12
	ATF4		CA9				ALOX12B
	ATG13		CAMKK2				ALOX15
	ATG16L1		CAV1				ALOX15B
	ATG3		CBS				ALOX5
	ATG4D		CD44				ALOXE3
	ATG5		CDC25A				AMN
	ATG7		CDH1				ANO6
	ATM		CDKN1A				AQP3
	ATP5MC3		CHMP1A				AQP5
	BACH1		CHMP5				AQP8
	BAP1		CHMP6				AR
	BECN1		circ_0007142				ARF6
	BID		circ_0067934				ARHGEF26-AS1
	BRD7		circ0097009				ARNTL
	BRPF1		circDTL				ASAH2
	CARS1		circEPSTI1				ASMTL-AS1
	CCDC6		CircFNDC3B				ATF2
	CD82		circGFRA1				ATF3
	CDCA3		CircIL4R				ATF4
	CDKN2A		circKIF4A				ATG13
	CDO1		CircPVT1				ATG16L1
	CFL1		circRHBG				ATG3
	CGAS		circRHOT1				ATG4D
	CHAC1		circRNA1615				ATG5
	CHP1		circ-TTBK2				ATG7
	CIRBP		CISD1				ATM
	CircKDM4C		CISD2				ATP5MC3
	circPSEN1		CISD3				BACH1
	CLTRN		COPZ1				BAP1
	COX4I2		CP				BCAT2
	CPEB1		CREB1				BECN1
	CS		CREB3				BEX1
	CTSB		CREB5				BID
	CYB5R1		DAZAP1				BRD2
	CYBB		DECR1				BRD3
	CYGB		DHODH				BRD4
	CYP4F8		ECH1				BRD7
	DCAF7		ENO3				BRDT
	DDR2		ENPP2				BRPF1
	DLD		ETV4				CA9
	DNAJB6		EZH2				CAMKK2
	DPEP1		FABP4				CARS1
	DPP4		FADS2				CAV1
	DUOX1		FANCD2				CBS
	DUOX2		Fer1HCH				CCDC6
	EGFR		FGF21				CD44
	EGLN2		FH				CD82
	EGR1		FNDC5				CDC25A
	ELAVL1		FTH1				CDCA3
	ELOVL5		FTL				CDH1
	EMC2		FTMT				CDKN1A
	EPAS1		FURIN				CDKN2A
	EPT1		FXN				CDO1
	FADS1		FZD7				CFL1
	FADS2		G6PD				CGAS
	FAR1		GALNT14				CHAC1
	FBXW7		GCH1				CHMP1A
	FLT3		GCLC				CHMP5
	FOXO4		GDF15				CHMP6
	G6PD		GLRX5				CHP1
	G6PDX		GOT1				CIRBP
	GABARAPL1		GPX4				circ_0007142
	GABARAPL2		GSTM1				circ_0067934
	GJA1		HCAR1				circ0097009
	GLS2		HELLS				circDTL
	GOT1		HIF1A				circEPSTI1
	GPAT4		HMOX1				CircFNDC3B
	GRIA3		HSF1				circGFRA1
	GSK3B		HSPA5				CircIL4R
	GSTZ1		HSPB1				CircKDM4C
	H19		IDH2				circKIF4A
	HDDC3		IL6				circPSEN1
	HIF1A		ISCU				CircPVT1
	HILPDA		JUN				circRHBG
	HMGB1		KDM3B				circRHOT1
	HMOX1		KDM4A				circRNA1615
	HOTAIR		KIF20A				circ-TTBK2
	HRAS		KLHDC3				CISD1
	hsa_circ_0008367		LAMP2				CISD2
	IDH1		LCN2				CISD3
	IDO1		LINC00336				CLTRN
	IFNA1		LINC01833				COPZ1
	IFNA10		MAPKAP1				COX4I2
	IFNA13		MARCHF5				CP
	IFNA14		MEF2C				CPEB1
	IFNA16		MEG8				CREB1
	IFNA17		MGST1				CREB3
	IFNA2		MIR130B				CREB5
	IFNA21		MIR137				CS
	IFNA4		MIR17				CTSB
	IFNA5		MIR18A				CYB5R1
	IFNA6		MIR190A				CYBB
	IFNA7		MIR212				CYGB
	IFNA8		MIR214				CYP4F8
	IFNG		MIR27A				DAZAP1
	IL1B		MIR424				DCAF7
	IL6		MIR4443				DDR2
	INTS2		MIR522				DECR1
	IREB2		MIR545				DHODH
	KDM5A		MIR670				DLD
	KDM5C		miR-7-5p				DNAJB6
	KDM6B		MIR9-1				DPEP1
	KEAP1		MIR9-2				DPP4
	KLF2		MIR9-3				DUOX1
	KMT2D		MIR9-3HG				DUOX2
	KRAS		MLST8				ECH1
	LCE2C		mmu_circRNA_0000309				EGFR
	LGMN		MPC1				EGLN2
	LIFR		MS4A15				EGR1
	LIG3		MT1G				ELAVL1
	LINC00472		MTF1				ELOVL5
	LINC00618		MTOR				EMC2
	lncRNA AABR07017145.1		MUC1				ENO3
	LONP1		NCOA3				ENPP2
	LPCAT3		NEAT1				EPAS1
	LPIN1		NEDD4				EPT1
	LYRM1		NEDD4L				ETV4
	MAP1LC3A		NF2				EZH2
	MAP3K11		NFE2L2				FABP4
	MAP3K14		NFS1				FADS1
	MAPK1		NOS2				FADS2
	MAPK14		NQO1				FANCD2
	MAPK3		NR4A1				FAR1
	MAPK8		NR5A2				FBXW7
	MAPK9		NT5DC2				Fer1HCH
	MDM2		NUPR1				FGF21
	MDM4		OIP5-AS1				FH
	MEG3		OTUB1				FLT3
	METTL14		P4HB				FNDC5
	MFN2		PANX2				FOXO4
	MIB1		PARK7				FTH1
	MIB2		PARP1				FTL
	MICU1		PARP10				FTMT
	MIOX		PARP11				FURIN
	MIR135B		PARP12				FXN
	MIR15A		PARP14				FZD7
	miR-182-5p		PARP15				G6PD
	MIR214		PARP16				G6PDX
	MIR302A		PARP2				GABARAPL1
	MIR324		PARP3				GABARAPL2
	MIR335		PARP4				GALNT14
	MIR375		PARP6				GCH1
	miR-378a-3p		PARP8				GCLC
	MIR5096		PARP9				GDF15
	MIR539		PDK4				GJA1
	MIR6852		PDSS2				GLRX5
	MIR761		PEDS1				GLS2
	MLLT1		PIK3CA				GOT1
	MMD		PIR				GPAT4
	MT1DP		PLA2G6				GPX4
	MTCH1		PLIN2				GRIA3
	MTDH		PML				GSK3B
	MYB		PPARA				GSTM1
	MYCN		PPARD				GSTZ1
	NCOA4		PPP1R13L				H19
	NDRG1		PRDX1				HCAR1
	NOX1		PRDX6				HDDC3
	NOX3		PRKAA2				HELLS
	NOX4		PROK2				HIF1A
	NOX5		PROM2				HILPDA
	NR1D1		PRR5				HMGB1
	NR1D2		PTPN18				HMOX1
	NRAS		RARRES2				HOTAIR
	OSBPL9		RB1				HRAS
	PANX1		RBMS1				hsa_circ_0008367
	PAQR3		RELA				HSF1
	PEBP1		RHEBP1				HSPA5
	PEX10		RICTOR				HSPB1
	PEX12		RNF113A				IDH1
	PEX2		RPTOR				IDH2
	PEX3		RRM2				IDO1
	PEX6		SCD				IFNA1
	PGD		SENP1				IFNA10
	PGRMC1		SESN2				IFNA13
	PHF21A		SIAH2				IFNA14
	PHKG2		SIRT1				IFNA16
	PIEZO1		SIRT2				IFNA17
	PIK3CA		SIRT3				IFNA2
	POM121L12		SIRT6				IFNA21
	POR		SLC16A1				IFNA4
	PPARG		SLC3A2				IFNA5
	PRKAA1		SLC40A1				IFNA6
	PRKAA2		SLC7A11				IFNA7
	PRKCA		SMPD1				IFNA8
	PTEN		SOX2				IFNG
	PTPN6		SQSTM1				IL1B
	PVT1		SRC				IL6
	QSOX1		SREBF1				INTS2
	RPL8		SREBF2				IREB2
	SAT1		SRSF9				ISCU
	SCP2		STAT3				JUN
	SIRT1		STK11				KDM3B
	SIRT3		SUV39H1				KDM4A
	SLC11A2		TERT				KDM5A
	SLC1A5		TF				KDM5C
	SLC25A28		TFAM				KDM6B
	SLC38A1		TFAP2A				KEAP1
	SLC39A14		TFRC				KIF20A
	SLC39A7		TMBIM4				KLF2
	SLC7A11		TMEM161B-DT				KLHDC3
	SMAD7		TMSB4X				KMT2D
	SMG9		TMSB4Y				KRAS
	SMPD1		TP53				LAMP2
	SNCA		TP63				LCE2C
	SNX4		TRIB2				LCN2
	SNX5		TXN				LGMN
	SOCS1		TYRO3				LIFR
	STING1		USP11				LIG3
	TAFAZZIN		USP35				LINC00336
	TBK1		VCP				LINC00472
	TF		VDAC2				LINC00618
	TFR2		VDR				LINC01833
	TFRC		ZFP36				lncRNA AABR07017145.1
	TGFB1						LONP1
	TGFBR1						LPCAT3
	TIMM9						LPIN1
	TIMP1						LYRM1
	TLR4						MAP1LC3A
	TNFAIP3						MAP3K11
	TOR2A						MAP3K14
	TP53						MAPK1
	TRIM21						MAPK14
	TRIM26						MAPK3
	TRIM46						MAPK8
	TSC1						MAPK9
	TTPA						MAPKAP1
	ULK1						MARCHF5
	ULK2						MDM2
	USP11						MDM4
	USP7						MEF2C
	VDAC2						MEG3
	WIPI1						MEG8
	WIPI2						METTL14
	WWTR1						MFN2
	YAP1						MGST1
	YTHDC2						MIB1
	YY1AP1						MIB2
	ZEB1						MICU1
	ZFAS1						MIOX
							MIR130B
							MIR135B
							MIR137
							MIR15A
							MIR17
							miR-182-5p
							MIR18A
							MIR190A
							MIR212
							MIR214
							MIR27A
							MIR302A
							MIR324
							MIR335
							MIR375
							miR-378a-3p
							MIR424
							MIR4443
							MIR5096
							MIR522
							MIR539
							MIR545
							MIR670
							MIR6852
							miR-7-5p
							MIR761
							MIR9-1
							MIR9-2
							MIR9-3
							MIR9-3HG
							MLLT1
							MLST8
							MMD
							mmu_circRNA_0000309
							MPC1
							MS4A15
							MT1DP
							MT1G
							MTCH1
							MTDH
							MTF1
							MTOR
							MUC1
							MYB
							MYCN
							NCOA3
							NCOA4
							NDRG1
							NEAT1
							NEDD4
							NEDD4L
							NF2
							NFE2L2
							NFS1
							NOS2
							NOX1
							NOX3
							NOX4
							NOX5
							NQO1
							NR1D1
							NR1D2
							NR4A1
							NR5A2
							NRAS
							NT5DC2
							NUPR1
							OIP5-AS1
							OSBPL9
							OTUB1
							P4HB
							PANX1
							PANX2
							PAQR3
							PARK7
							PARP1
							PARP10
							PARP11
							PARP12
							PARP14
							PARP15
							PARP16
							PARP2
							PARP3
							PARP4
							PARP6
							PARP8
							PARP9
							PDK4
							PDSS2
							PEBP1
							PEDS1
							PEX10
							PEX12
							PEX2
							PEX3
							PEX6
							PGD
							PGRMC1
							PHF21A
							PHKG2
							PIEZO1
							PIK3CA
							PIR
							PLA2G6
							PLIN2
							PML
							POM121L12
							POR
							PPARA
							PPARD
							PPARG
							PPP1R13L
							PRDX1
							PRDX6
							PRKAA1
							PRKAA2
							PRKCA
							PROK2
							PROM2
							PRR5
							PTEN
							PTGS2
							PTPN18
							PTPN6
							PVT1
							QSOX1
							RARRES2
							RB1
							RBMS1
							RELA
							RHEBP1
							RICTOR
							RNF113A
							RPL8
							RPTOR
							RRM2
							SAT1
							SCD
							SCP2
							SENP1
							SESN2
							SIAH2
							SIRT1
							SIRT2
							SIRT3
							SIRT6
							SLC11A2
							SLC16A1
							SLC1A5
							SLC25A28
							SLC38A1
							SLC39A14
							SLC39A7
							SLC3A2
							SLC40A1
							SLC7A11
							SMAD7
							SMG9
							SMPD1
							SNCA
							SNX4
							SNX5
							SOCS1
							SOX2
							SQSTM1
							SRC
							SREBF1
							SREBF2
							SRSF9
							STAT3
							STING1
							STK11
							SUV39H1
							TAFAZZIN
							TBK1
							TERT
							TF
							TFAM
							TFAP2A
							TFR2
							TFRC
							TGFB1
							TGFBR1
							TIMM9
							TIMP1
							TLR4
							TMBIM4
							TMEM161B-DT
							TMSB4X
							TMSB4Y
							TNFAIP3
							TOR2A
							TP53
							TP63
							TRIB2
							TRIM21
							TRIM26
							TRIM46
							TSC1
							TTPA
							TXN
							TYRO3
							ULK1
							ULK2
							USP11
							USP35
							USP7
							VCP
							VDAC2
							VDR
							WIPI1
							WIPI2
							WWTR1
							YAP1
							YTHDC2
							YY1AP1
							ZEB1
							ZFAS1
							ZFP36

## Sheet: S5
MsigDB	pathways	Gene	GeneCards	Gene Symbol	Relevance score	All	A2M
	Cholesterol metabolism ; Fat digestion and absorption	ABCA1		PNPLA2	114.788		A4GALT
	Regulation of lipolysis in adipocytes	ABHD5		APOE	92.7602		AAAS
	Biosynthesis of unsaturated fatty acids ; PPAR signaling pathway ; alpha-Linolenic acid metabolism ; Fatty acid metabolism ; Fatty acid degradation	ACAA1		LDLR	75.3711		AADAT
	Fatty acid degradation ; Fatty acid elongation ; Fatty acid metabolism	ACAA2		PPARG	73.2481		AARS1
	Fatty acid biosynthesis ; Fatty acid metabolism	ACACA		CETP	72.9903		AARS2
	Fatty acid biosynthesis ; Adipocytokine signaling pathway	ACACB		APOB	69.4342		AASS
	Fatty acid degradation ; Fatty acid metabolism ; PPAR signaling pathway	ACADL		LPL	66.1842		ABAT
	Fatty acid degradation ; Fatty acid metabolism ; PPAR signaling pathway	ACADM		INS	65.4316		ABCA1
	Fatty acid degradation ; Fatty acid metabolism	ACADS		LIPC	63.4893		ABCA10
	Fatty acid metabolism ; Fatty acid degradation	ACADSB		APOA1	61.6772		ABCA12
	Fatty acid degradation ; Fatty acid metabolism	ACADVL		ACADM	60.0619		ABCA2
	Fatty acid degradation ; Fatty acid metabolism ; Synthesis and degradation of ketone bodies	ACAT1		ABCA3	60.0421		ABCA3
	Fat digestion and absorption ; Fatty acid degradation ; Fatty acid metabolism ; Synthesis and degradation of ketone bodies	ACAT2		CPT2	58.6579		ABCA4
	Sphingolipid metabolism	ACER2		ACADVL	57.5941		ABCA5
	Sphingolipid metabolism	ACER3		MTR	56.9527		ABCA6
	Glycerophospholipid metabolism	ACHE		CYP3A4	55.7153		ABCA7
	Biosynthesis of unsaturated fatty acids ; Fatty acid elongation	ACOT1		CPT1A	55.5067		ABCA8
	Fatty acid elongation ; Biosynthesis of unsaturated fatty acids	ACOT2		HADHA	55.3656		ABCB1
	Biosynthesis of unsaturated fatty acids ; Fatty acid elongation	ACOT4		MMACHC	54.9052		ABCB11
	Fatty acid elongation ; Biosynthesis of unsaturated fatty acids	ACOT7		ABCG5	53.9289		ABCB4
	Primary bile acid biosynthesis	ACOT8		ABCG8	52.7909		ABCB6
	Fatty acid metabolism ; alpha-Linolenic acid metabolism ; PPAR signaling pathway ; Biosynthesis of unsaturated fatty acids ; Fatty acid degradation	ACOX1		FLAD1	52.4428		ABCB7
	Primary bile acid biosynthesis ; PPAR signaling pathway	ACOX2		ETFDH	51.9466		ABCC1
	PPAR signaling pathway ; Biosynthesis of unsaturated fatty acids ; Fatty acid metabolism ; Fatty acid degradation ; alpha-Linolenic acid metabolism	ACOX3		SLC19A3	51.6647		ABCC2
	Fatty acid metabolism ; PPAR signaling pathway ; Fatty acid degradation ; Adipocytokine signaling pathway ; Fatty acid biosynthesis	ACSBG1		LPIN1	51.277		ABCC3
	Fatty acid degradation ; Fatty acid metabolism ; Adipocytokine signaling pathway ; Fatty acid biosynthesis ; PPAR signaling pathway	ACSBG2		ACADS	50.8407		ABCC4
	Fatty acid metabolism ; Fatty acid biosynthesis ; Adipocytokine signaling pathway ; PPAR signaling pathway ; Fatty acid degradation	ACSL1		SLC22A5	50.4298		ABCC5
	Fatty acid biosynthesis ; Fatty acid metabolism ; Adipocytokine signaling pathway ; Fatty acid degradation ; PPAR signaling pathway	ACSL3		ABCA1	50.333		ABCC6
	Fatty acid degradation ; Fatty acid biosynthesis ; Fatty acid metabolism ; PPAR signaling pathway ; Adipocytokine signaling pathway	ACSL4		CYP2D6	49.7149		ABCC8
	Fatty acid biosynthesis ; PPAR signaling pathway ; Fatty acid metabolism ; Adipocytokine signaling pathway ; Fatty acid degradation	ACSL5		SLC25A20	48.636		ABCC9
	Fatty acid metabolism ; PPAR signaling pathway ; Fatty acid biosynthesis ; Fatty acid degradation ; Adipocytokine signaling pathway	ACSL6		HADHB	48.5437		ABCD1
	Regulation of lipolysis in adipocytes	ADCY1		HMGCL	48.2307		ABCD2
	Regulation of lipolysis in adipocytes	ADCY2		ABHD5	48.1512		ABCD3
	Regulation of lipolysis in adipocytes	ADCY3		MTRR	47.7436		ABCD4
	Regulation of lipolysis in adipocytes	ADCY4		PPARA	46.4706		ABCF1
	Regulation of lipolysis in adipocytes	ADCY5		ADIPOQ	46.3975		ABCG1
	Regulation of lipolysis in adipocytes	ADCY6		ETFA	46.2897		ABCG2
	Regulation of lipolysis in adipocytes	ADCY7		MTHFR	46.2827		ABCG4
	Regulation of lipolysis in adipocytes	ADCY8		ACACA	45.917		ABCG5
	Regulation of lipolysis in adipocytes	ADCY9		LEP	45.77		ABCG8
	Fatty acid degradation	ADH1B		ETFB	45.0247		ABHD1
	Fatty acid degradation	ADH1C		APOA5	44.9161		ABHD10
	Fatty acid degradation	ADH5		PCSK9	44.4399		ABHD11
	Adipocytokine signaling pathway	ADIPOR1		CBS	44.0733		ABHD12
	Adipocytokine signaling pathway	ADIPOR2		MMADHC	43.9514		ABHD14A
	Regulation of lipolysis in adipocytes	ADORA1		CYP2C19	43.5462		ABHD15
	Glycerophospholipid metabolism	ADPRM		PLIN1	43.5369		ABHD16A
	Regulation of lipolysis in adipocytes	ADRB1		FADS1	43.43		ABHD16B
	Regulation of lipolysis in adipocytes	ADRB2		SMPD1	43.1888		ABHD2
	Glycerolipid metabolism	AGK		ACAD9	43.1338		ABHD3
	Fat digestion and absorption ; Glycerolipid metabolism ; Glycerophospholipid metabolism	AGPAT1		APOC3	43.0045		ABHD4
	Fat digestion and absorption ; Glycerolipid metabolism ; Glycerophospholipid metabolism	AGPAT2		TAFAZZIN	42.6147		ABHD5
	Glycerolipid metabolism ; Glycerophospholipid metabolism	AGPAT3		ACAD8	42.5781		ABHD6
	Glycerolipid metabolism ; Glycerophospholipid metabolism	AGPAT4		NPC1	42.4591		ABL1
	Glycerolipid metabolism ; Glycerophospholipid metabolism	AGPAT5		MTTP	42.3779		ABO
	Ether lipid metabolism	AGPS		MLYCD	42.3341		ACAA1
	Adipocytokine signaling pathway	AGRP		BSCL2	42.2912		ACAA2
	Glycerolipid metabolism	AKR1A1		ACADSB	42.1706		ACACA
	Glycerolipid metabolism	AKR1B1		HADH	41.9841		ACACB
	Glycerolipid metabolism	AKR1B10		HSD17B10	41.5878		ACAD10
	Steroid hormone biosynthesis	AKR1C1		TPK1	41.457		ACAD11
	Steroid hormone biosynthesis	AKR1C2		SFTPB	41.0575		ACAD8
	Steroid hormone biosynthesis ; Arachidonic acid metabolism	AKR1C3		LCAT	40.7374		ACAD9
	Steroid hormone biosynthesis ; Primary bile acid biosynthesis	AKR1D1		TANGO2	40.675		ACADL
	Regulation of lipolysis in adipocytes ; Adipocytokine signaling pathway	AKT1		ACAT1	40.5621		ACADM
	Regulation of lipolysis in adipocytes ; Adipocytokine signaling pathway	AKT2		ECHS1	40.5274		ACADS
	Adipocytokine signaling pathway ; Regulation of lipolysis in adipocytes	AKT3		OPA3	40.1716		ACADSB
	Glycerolipid metabolism ; Fatty acid degradation	ALDH1B1		ACADL	40.1107		ACADVL
	Fatty acid degradation ; Glycerolipid metabolism	ALDH2		GLUD1	39.2785		ACAN
	Fatty acid degradation ; Glycerolipid metabolism	ALDH3A2		MMAB	39.2645		ACAT1
	Fatty acid degradation ; Glycerolipid metabolism	ALDH7A1		LIPA	39.224		ACAT2
	Fatty acid degradation ; Glycerolipid metabolism	ALDH9A1		ETHE1	39.1684		ACBD4
	Arachidonic acid metabolism	ALOX12		HMGCS2	39.1572		ACBD5
	Arachidonic acid metabolism	ALOX12B		CYP1A2	38.8933		ACBD6
	Arachidonic acid metabolism ; Linoleic acid metabolism	ALOX15		ALB	38.8345		ACBD7
	Arachidonic acid metabolism	ALOX15B		INSR	38.2777		ACE
	Arachidonic acid metabolism	ALOX5		HMGCR	38.2131		ACE2
	Primary bile acid biosynthesis	AMACR		CYP27A1	38.1964		ACER1
	Cholesterol metabolism ; PPAR signaling pathway	ANGPTL4		LIPE	37.9597		ACER2
	PPAR signaling pathway ; Cholesterol metabolism ; Fat digestion and absorption	APOA1		CYP2C9	37.755		ACER3
	PPAR signaling pathway ; Cholesterol metabolism	APOA2		SOD1	37.6076		ACHE
	Fat digestion and absorption ; Cholesterol metabolism	APOA4		ALDH5A1	37.5269		ACIN1
	Cholesterol metabolism	APOC1		SFTPC	36.8349		ACLY
	Cholesterol metabolism	APOC2		MMAA	36.6868		ACMSD
	PPAR signaling pathway ; Cholesterol metabolism	APOC3		SLC52A2	36.6241		ACO1
	Cholesterol metabolism	APOE		IL6	36.6064		ACO2
	Cholesterol metabolism	APOH		SLC52A1	36.508		ACOT1
	Sphingolipid metabolism	ARSA		ACAT2	36.2718		ACOT11
	Sphingolipid metabolism	ASAH1		CIDEC	36.002		ACOT12
	Sphingolipid metabolism	B4GALT6		CYP2E1	35.6963		ACOT13
	Primary bile acid biosynthesis ; Biosynthesis of unsaturated fatty acids	BAAT		TNF	35.5131		ACOT2
	Synthesis and degradation of ketone bodies	BDH1		CRP	35.0823		ACOT4
	Synthesis and degradation of ketone bodies	BDH2		APOC2	34.8819		ACOT7
	Adipocytokine signaling pathway	CAMKK2		OPA1	34.5227		ACOT8
	Arachidonic acid metabolism	CBR1		PTEN	34.4585		ACOT9
	Arachidonic acid metabolism	CBR3		CYP19A1	34.2216		ACOX1
	Adipocytokine signaling pathway ; Fat digestion and absorption ; Cholesterol metabolism ; PPAR signaling pathway	CD36		CSF2RA	34.1803		ACOX2
	Glycerophospholipid metabolism	CDIPT		LOC130005097	34.1437		ACOX3
	Glycerophospholipid metabolism	CDS1		GCDH	34.1237		ACOXL
	Glycerophospholipid metabolism	CDS2		OTC	34.049		ACP1
	Fat digestion and absorption ; Glycerolipid metabolism ; Steroid biosynthesis	CEL		CAT	33.9678		ACP3
	Glycerophospholipid metabolism ; Ether lipid metabolism	CEPT1		GCK	33.8271		ACP5
	Sphingolipid metabolism	CERK		SLC52A3	33.8233		ACP6
	Sphingolipid metabolism	CERS1		MMUT	33.4477		ACSBG1
	Sphingolipid metabolism	CERS2		SLC2A1	33.027		ACSBG2
	Sphingolipid metabolism	CERS3		SLC25A32	32.9362		ACSF2
	Sphingolipid metabolism	CERS4		PYGM	32.7926		ACSF3
	Sphingolipid metabolism	CERS5		HNF4A	32.7454		ACSL1
	Sphingolipid metabolism	CERS6		CAV1	32.7257		ACSL3
	Cholesterol metabolism	CETP		XDH	32.5307		ACSL4
	Regulation of lipolysis in adipocytes	CGA		NADK2	32.5029		ACSL5
	Primary bile acid biosynthesis	CH25H		AGK	32.473		ACSL6
	Glycerophospholipid metabolism	CHAT		PCCB	32.4282		ACSM1
	Glycerophospholipid metabolism	CHKA		FASN	32.4022		ACSM2A
	Glycerophospholipid metabolism	CHKB		SREBF1	32.4009		ACSM2B
	Glycerophospholipid metabolism ; Ether lipid metabolism	CHPT1		ANGPTL3	32.3706		ACSM3
	Adipocytokine signaling pathway	CHUK		SUCLG1	32.3426		ACSM4
	Steroid hormone biosynthesis	COMT		ACAA2	32.3019		ACSM5
	PPAR signaling pathway ; Fatty acid metabolism ; Fatty acid degradation ; Adipocytokine signaling pathway	CPT1A		GBA1	32.2564		ACSM6
	Fatty acid metabolism ; Fatty acid degradation ; Adipocytokine signaling pathway ; PPAR signaling pathway	CPT1B		IGF1	32.2369		ACSS2
	Fatty acid degradation ; Fatty acid metabolism ; PPAR signaling pathway ; Adipocytokine signaling pathway	CPT1C		CYP1B1	32.2011		ACTA1
	Fatty acid degradation ; PPAR signaling pathway ; Fatty acid metabolism	CPT2		SLC25A13	32.197		ACTA2
	Glycerophospholipid metabolism	CRLS1		PPARD	32.1799		ACTB
	Steroid hormone biosynthesis	CYP11A1		SLC17A5	32.1531		ACTC1
	Steroid hormone biosynthesis	CYP17A1		DECR1	32.1111		ACTG1
	Steroid hormone biosynthesis	CYP19A1		PON1	31.9964		ACTL6B
	Steroid hormone biosynthesis	CYP1A1		PLTP	31.9059		ACTN1
	Steroid hormone biosynthesis	CYP1B1		ACE	31.8711		ACTN2
	Steroid hormone biosynthesis	CYP21A2		APOA2	31.867		ACTN3
	Steroid biosynthesis	CYP24A1		CYP7A1	31.8379		ACTN4
	PPAR signaling pathway ; Cholesterol metabolism ; Primary bile acid biosynthesis	CYP27A1		STAR	31.7582		ACVR1
	Steroid biosynthesis	CYP27B1		UCP2	31.6438		ACVRL1
	Linoleic acid metabolism ; Arachidonic acid metabolism	CYP2C8		PPARGC1A	31.6153		ACY1
	Steroid hormone biosynthesis ; Linoleic acid metabolism ; Arachidonic acid metabolism	CYP2E1		PC	31.6104		ADA
	Arachidonic acid metabolism ; Linoleic acid metabolism	CYP2J2		CP	31.4679		ADA2
	Steroid biosynthesis	CYP2R1		CYP1A1	31.4649		ADAM10
	Arachidonic acid metabolism	CYP2U1		PLA2G6	31.3972		ADAM17
	Primary bile acid biosynthesis	CYP39A1		SCP2	31.1988		ADAMTS13
	Linoleic acid metabolism ; Steroid hormone biosynthesis	CYP3A4		NPC2	31.0666		ADAMTS2
	Steroid hormone biosynthesis	CYP3A5		PSAP	30.5804		ADAMTS3
	Primary bile acid biosynthesis	CYP46A1		CYP2B6	30.5483		ADAMTS9
	Arachidonic acid metabolism	CYP4F2		AKT1	30.5252		ADAMTSL1
	Arachidonic acid metabolism	CYP4F3		CD36	30.4431		ADAMTSL2
	Steroid biosynthesis	CYP51A1		G6PC1	30.3153		ADAR
	Steroid hormone biosynthesis ; Primary bile acid biosynthesis	CYP7B1		NR1H2	30.2835		ADARB1
	PPAR signaling pathway	DBI		CYP3A5	30.2809		ADCY1
	Sphingolipid metabolism	DEGS1		PLIN2	30.1131		ADCY10
	Sphingolipid metabolism	DEGS2		G6PD	29.9929		ADCY2
	Glycerolipid metabolism ; Fat digestion and absorption	DGAT1		CYP27B1	29.9565		ADCY3
	Fat digestion and absorption ; Glycerolipid metabolism	DGAT2		SLCO1B1	29.9469		ADCY4
	Glycerolipid metabolism ; Glycerophospholipid metabolism	DGKA		CYP17A1	29.9208		ADCY5
	Glycerophospholipid metabolism ; Glycerolipid metabolism	DGKB		APP	29.6982		ADCY6
	Glycerophospholipid metabolism ; Glycerolipid metabolism	DGKD		COQ9	29.6112		ADCY7
	Glycerolipid metabolism ; Glycerophospholipid metabolism	DGKE		PAH	29.5728		ADCY8
	Glycerophospholipid metabolism ; Glycerolipid metabolism	DGKG		COG2	29.5595		ADCY9
	Glycerophospholipid metabolism ; Glycerolipid metabolism	DGKH		SCARB1	29.4326		ADCYAP1
	Glycerolipid metabolism ; Glycerophospholipid metabolism	DGKI		LEPR	29.3454		ADD1
	Glycerolipid metabolism ; Glycerophospholipid metabolism	DGKK		SAR1B	29.3312		ADD2
	Glycerolipid metabolism ; Glycerophospholipid metabolism	DGKQ		TP53	29.297		ADD3
	Glycerophospholipid metabolism ; Glycerolipid metabolism	DGKZ		CYP11A1	29.2491		ADGRG1
	Steroid biosynthesis	DHCR24		ACOX1	29.2392		ADGRV1
	Steroid biosynthesis	DHCR7		ALDH3A2	29.2374		ADH1A
	Steroid biosynthesis	EBP		LMNA	29.1883		ADH1B
	Fatty acid metabolism ; Fatty acid elongation ; Fatty acid degradation	ECHS1		DGAT1	28.8633		ADH1C
	Fatty acid degradation	ECI1		GLA	28.7227		ADH4
	Fatty acid degradation	ECI2		CYP2A6	28.5756		ADH5
	Fatty acid metabolism ; Fatty acid degradation ; PPAR signaling pathway	EHHADH		APOA4	28.5415		ADH6
	Fatty acid elongation	ELOVL1		MTOR	28.4801		ADH7
	Biosynthesis of unsaturated fatty acids ; Fatty acid metabolism ; Fatty acid elongation	ELOVL2		SLC25A19	28.4053		ADHFE1
	Fatty acid elongation	ELOVL3		GGT1	28.3814		ADIPOQ
	Fatty acid elongation	ELOVL4		PIK3CA	28.3564		ADIPOR1
	Fatty acid elongation ; Fatty acid metabolism ; Biosynthesis of unsaturated fatty acids	ELOVL5		MT-TP	28.2601		ADIPOR2
	Biosynthesis of unsaturated fatty acids ; Fatty acid metabolism ; Fatty acid elongation	ELOVL6		CYP7B1	28.253		ADK
	Fatty acid elongation	ELOVL7		ABCB11	28.2162		ADM
	Ether lipid metabolism	ENPP2		ASAH1	28.138		ADORA1
	Ether lipid metabolism	ENPP6		NR1H3	28.0348		ADORA2A
	Arachidonic acid metabolism	EPHX2		DHCR7	28.0269		ADPRH
	Glycerophospholipid metabolism	ETNK1		PNLIP	27.9694		ADPRM
	Glycerophospholipid metabolism	ETNK2		HSD11B1	27.9398		ADRA1A
	Glycerophospholipid metabolism	ETNPPL		HFE	27.8589		ADRA2A
	PPAR signaling pathway ; Fat digestion and absorption	FABP1		GAA	27.7837		ADRA2B
	PPAR signaling pathway	FABP3		LMBRD1	27.7784		ADRB1
	Regulation of lipolysis in adipocytes ; PPAR signaling pathway	FABP4		PNPLA3	27.757		ADRB2
	PPAR signaling pathway	FABP5		QDPR	27.4988		ADRB3
	PPAR signaling pathway	FABP6		GPT	27.4527		ADSL
	PPAR signaling pathway	FABP7		SOD2-OT1	27.4204		ADSS2
	Fatty acid metabolism ; Biosynthesis of unsaturated fatty acids	FADS1		ESR1	27.4126		ADTRP
	Biosynthesis of unsaturated fatty acids ; Fatty acid metabolism ; PPAR signaling pathway ; alpha-Linolenic acid metabolism	FADS2		GHRL	27.3235		AFF1
	Fatty acid biosynthesis ; Fatty acid metabolism	FASN		AGPAT2	27.2217		AFF2
	Steroid biosynthesis	FDFT1		CFTR	27.1814		AFF3
	Adipocytokine signaling pathway	G6PC2		STARD3	27.134		AFG2A
	Adipocytokine signaling pathway	G6PC3		SLC25A29	27.0262		AFG3L2
	Ether lipid metabolism ; Sphingolipid metabolism	GAL3ST1		GALC	27.0104		AFP
	Sphingolipid metabolism	GALC		SIRT1	26.9725		AGA
	Sphingolipid metabolism	GBA		CES1	26.9673		AGBL1
	Sphingolipid metabolism	GBA2		ALG2	26.8361		AGER
	Fatty acid degradation	GCDH		HILPDA	26.6746		AGFG1
	Ether lipid metabolism	GDPD1		GSR	26.4968		AGK
	Ether lipid metabolism	GDPD3		ECI1	26.4771		AGL
	Arachidonic acid metabolism	GGT1		HNF1A	26.3086		AGMO
	Arachidonic acid metabolism	GGT5		ALDH2	26.2939		AGO1
	PPAR signaling pathway ; Glycerolipid metabolism	GK		RETN	26.2859		AGO2
	Glycerolipid metabolism ; Sphingolipid metabolism	GLA		BGLAP	26.1656		AGPAT1
	Sphingolipid metabolism	GLB1		NR1H4	26.1324		AGPAT2
	Glycerolipid metabolism	GLYCTK		IRS1	26.0619		AGPAT3
	Regulation of lipolysis in adipocytes	GNAI1		ANGPTL4	26.0317		AGPAT4
	Regulation of lipolysis in adipocytes	GNAI2		SLC2A2	26.0013		AGPAT5
	Regulation of lipolysis in adipocytes	GNAI3		BDNF-AS	25.9536		AGPS
	Regulation of lipolysis in adipocytes	GNAS		CHKA	25.9522		AGRN
	Glycerophospholipid metabolism	GNPAT		PCCA	25.7718		AGRP
	Fat digestion and absorption	GOT2		AKT2	25.7319		AGT
	Glycerophospholipid metabolism ; Glycerolipid metabolism	GPAM		ABCB4	25.67		AGTR1
	Glycerolipid metabolism ; Glycerophospholipid metabolism	GPAT2		ATP7B	25.6536		AGTR2
	Glycerophospholipid metabolism ; Glycerolipid metabolism	GPAT3		LDLRAP1	25.6262		AGXT
	Glycerolipid metabolism ; Glycerophospholipid metabolism	GPAT4		BTD	25.6207		AHCY
	Glycerophospholipid metabolism	GPCPD1		PLA2G7	25.6186		AHCYL1
	Glycerophospholipid metabolism	GPD1		CYP2C8	25.5891		AHDC1
	Glycerophospholipid metabolism	GPD1L		DDC	25.5338		AHI1
	Glycerophospholipid metabolism	GPD2		POLG	25.5235		AHR
	Arachidonic acid metabolism	GPX1		NAGLU	25.5229		AHRR
	Arachidonic acid metabolism	GPX2		TPMT	25.4894		AHSG
	Arachidonic acid metabolism	GPX3		FABP2	25.4872		AICDA
	Arachidonic acid metabolism	GPX7		HMOX1	25.4702		AIF1
	Arachidonic acid metabolism	GPX8		ASS1	25.4615		AIFM1
	Fatty acid metabolism ; Fatty acid elongation ; Biosynthesis of unsaturated fatty acids	HACD1		IVD	25.3623		AIFM2
	Fatty acid metabolism ; Biosynthesis of unsaturated fatty acids ; Fatty acid elongation	HACD2		DPYD	25.2458		AIMP1
	Biosynthesis of unsaturated fatty acids ; Fatty acid elongation ; Fatty acid metabolism	HACD3		CYP21A2	25.2284		AIMP2
	Fatty acid elongation ; Fatty acid metabolism ; Biosynthesis of unsaturated fatty acids	HACD4		GALT	25.1379		AIP
	Fatty acid metabolism ; Fatty acid elongation ; Fatty acid degradation	HADH		CPS1	25.113		AIPL1
	Fatty acid metabolism ; Fatty acid degradation ; Biosynthesis of unsaturated fatty acids ; Fatty acid elongation	HADHA		HSD17B4	25.0767		AIRE
	Fatty acid degradation ; Fatty acid metabolism ; Fatty acid elongation	HADHB		PCK1	25.064		AK1
	Synthesis and degradation of ketone bodies	HMGCL		FABP4	25.0569		AK2
	Synthesis and degradation of ketone bodies	HMGCLL1		AGL	24.971		AK4
	Synthesis and degradation of ketone bodies	HMGCS1		SERPINE1	24.924		AK9
	Synthesis and degradation of ketone bodies ; PPAR signaling pathway	HMGCS2		HSD11B2	24.9129		AKAP13
	Arachidonic acid metabolism	HPGDS		ADA	24.799		AKAP5
	Steroid hormone biosynthesis	HSD11B1		RBP4	24.7863		AKAP9
	Steroid hormone biosynthesis	HSD11B2		LIPG	24.7844		AKR1A1
	Steroid hormone biosynthesis	HSD17B1		LPA	24.7463		AKR1B1
	Biosynthesis of unsaturated fatty acids ; Fatty acid metabolism ; Steroid hormone biosynthesis ; Fatty acid elongation	HSD17B12		BCKDHB	24.6948		AKR1B10
	Steroid hormone biosynthesis	HSD17B3		EPHX2	24.6371		AKR1B15
	Primary bile acid biosynthesis	HSD17B4		STARD7	24.607		AKR1C1
	Steroid hormone biosynthesis	HSD17B6		VDR	24.6051		AKR1C2
	Steroid hormone biosynthesis ; Steroid biosynthesis	HSD17B7		ABCD1	24.5728		AKR1C3
	Steroid hormone biosynthesis	HSD17B8		PTGS2	24.5544		AKR1C4
	Primary bile acid biosynthesis	HSD3B7		SREBF2	24.5499		AKR1D1
	Adipocytokine signaling pathway	IKBKB		HIF1A	24.4883		AKR7A2
	Adipocytokine signaling pathway	IKBKG		F2	24.4587		AKT1
	PPAR signaling pathway	ILK		UCP3	24.444		AKT2
	Regulation of lipolysis in adipocytes	INS		CYP11B2	24.3943		AKT3
	Regulation of lipolysis in adipocytes	INSR		REN	24.3909		ALAD
	Adipocytokine signaling pathway ; Regulation of lipolysis in adipocytes	IRS1		ACOT9	24.3576		ALAS1
	Regulation of lipolysis in adipocytes ; Adipocytokine signaling pathway	IRS2		POR	24.3098		ALAS2
	Adipocytokine signaling pathway ; Regulation of lipolysis in adipocytes	IRS4		GCG	24.3075		ALB
	Adipocytokine signaling pathway	JAK2		NR1I2	24.3038		ALDH16A1
	alpha-Linolenic acid metabolism ; Arachidonic acid metabolism ; Ether lipid metabolism ; Linoleic acid metabolism ; Glycerophospholipid metabolism	JMJD7-PLA2G4B		ARSA	24.2962		ALDH18A1
	Sphingolipid metabolism	KDSR		LDAH	24.1885		ALDH1A1
	Cholesterol metabolism ; Glycerophospholipid metabolism	LCAT		MIR122	24.1801		ALDH1A2
	Glycerophospholipid metabolism ; Glycerolipid metabolism	LCLAT1		TLR4	24.1566		ALDH1A3
	Cholesterol metabolism	LDLR		PDHA1	24.1291		ALDH1B1
	Cholesterol metabolism	LDLRAP1		ADSL	24.1275		ALDH1L1
	Adipocytokine signaling pathway	LEPR		AUP1	24.0379		ALDH1L2
	Cholesterol metabolism ; Steroid biosynthesis	LIPA		RYR1	24.0299		ALDH2
	Glycerolipid metabolism ; Cholesterol metabolism	LIPC		MPV17	23.9825		ALDH3A1
	Regulation of lipolysis in adipocytes	LIPE		CYP11B1	23.9113		ALDH3A2
	Glycerolipid metabolism ; Fat digestion and absorption	LIPF		FDFT1	23.8996		ALDH3B1
	Glycerolipid metabolism ; Cholesterol metabolism	LIPG		COMT	23.8737		ALDH3B2
	Glycerophospholipid metabolism ; Ether lipid metabolism	LPCAT1		PIK3CG	23.8542		ALDH4A1
	Glycerophospholipid metabolism ; Ether lipid metabolism	LPCAT2		FDX2	23.8289		ALDH5A1
	Glycerophospholipid metabolism	LPCAT3		STARD4	23.7799		ALDH6A1
	Glycerophospholipid metabolism ; Ether lipid metabolism	LPCAT4		PLA2G4A	23.7726		ALDH7A1
	Glycerophospholipid metabolism	LPGAT1		FTO	23.7613		ALDH9A1
	Glycerolipid metabolism ; Glycerophospholipid metabolism	LPIN1		UGT1A1	23.71		ALDOA
	Glycerophospholipid metabolism ; Glycerolipid metabolism	LPIN2		GPIHBP1	23.6136		ALDOB
	Glycerophospholipid metabolism ; Glycerolipid metabolism	LPIN3		ABCG1	23.5846		ALDOC
	PPAR signaling pathway ; Cholesterol metabolism ; Glycerolipid metabolism	LPL		AMACR	23.5619		ALG1
	Cholesterol metabolism	LRP1		GLB1	23.55		ALG10
	Cholesterol metabolism	LRP2		MCCC2	23.4954		ALG11
	Cholesterol metabolism	LRPAP1		LRP1	23.4889		ALG12
	Steroid hormone biosynthesis	LRTOMT		DLD	23.4694		ALG13
	Steroid biosynthesis	LSS		STARD5	23.4454		ALG14
	Arachidonic acid metabolism	LTA4H		MLXIPL	23.4223		ALG2
	Glycerophospholipid metabolism	LYPLA1		ABCC8	23.4076		ALG3
	Glycerophospholipid metabolism	LYPLA2		SCD	23.4017		ALG5
	Adipocytokine signaling pathway	MAPK10		ARG1	23.3888		ALG6
	Adipocytokine signaling pathway	MAPK8		ALDOB	23.2996		ALG8
	Adipocytokine signaling pathway	MAPK9		MIR7-3HG	23.2699		ALG9
	Glycerophospholipid metabolism ; Glycerolipid metabolism	MBOAT1		TTR	23.2401		ALK
	Glycerolipid metabolism ; Glycerophospholipid metabolism	MBOAT2		GSTM1	23.2151		ALKBH8
	Glycerophospholipid metabolism	MBOAT7		PRKAA2	23.1955		ALMS1
	Fatty acid biosynthesis ; Fatty acid metabolism	MCAT		ASL	23.1679		ALOX12
	PPAR signaling pathway	ME1		SLC25A4	23.1371		ALOX12B
	Fatty acid metabolism ; Fatty acid elongation	MECR		FGF23	23.1173		ALOX15
	Glycerolipid metabolism ; Regulation of lipolysis in adipocytes	MGLL		SUCLA2	23.1118		ALOX15B
	PPAR signaling pathway	MMP1		PPT1	23.0066		ALOX5
	Steroid biosynthesis	MSMO1		STARD10	22.9789		ALOX5AP
	Adipocytokine signaling pathway	MTOR		GAMT	22.9732		ALOXE3
	Fat digestion and absorption	MTTP		CIDEA	22.9569		ALPG
	Cholesterol metabolism	MYLIP		GALNT2	22.9318		ALPI
	Cholesterol metabolism	NCEH1		ERLIN2	22.9267		ALPL
	Sphingolipid metabolism	NEU1		CUBN	22.9131		ALPP
	Sphingolipid metabolism	NEU3		GM2A	22.8863		ALS2
	Sphingolipid metabolism	NEU4		EPHX1	22.8777		AMACR
	Adipocytokine signaling pathway	NFKB1		BCHE	22.8682		AMER1
	Adipocytokine signaling pathway	NFKBIA		IL1B	22.8655		AMFR
	Adipocytokine signaling pathway	NFKBIB		GALK1	22.8505		AMH
	Adipocytokine signaling pathway	NFKBIE		PRKAA1	22.7995		AMN
	Cholesterol metabolism	NPC1		NPC1L1	22.7558		AMPD1
	Cholesterol metabolism	NPC2		NAGS	22.7505		AMPD2
	Regulation of lipolysis in adipocytes	NPR1		FADS2	22.7123		AMPD3
	Regulation of lipolysis in adipocytes ; Adipocytokine signaling pathway	NPY		ALOX12B	22.6832		AMT
	Regulation of lipolysis in adipocytes	NPY1R		DHFR	22.6661		AMY1B
	PPAR signaling pathway	NR1H3		ECM1	22.6408		AMY2A
	Steroid biosynthesis	NSDHL		HSD3B2	22.6369		AMY2B
	Fatty acid biosynthesis	OLAH		MTHFD1	22.6168		ANGPT2
	PPAR signaling pathway	OLR1		HLCS	22.6143		ANGPTL3
	Cholesterol metabolism	OSBPL5		YARS2	22.6093		ANGPTL4
	Synthesis and degradation of ketone bodies	OXCT1		PRKAG2	22.5947		ANGPTL6
	Fatty acid biosynthesis ; Fatty acid metabolism	OXSM		PTS	22.581		ANGPTL8
	Ether lipid metabolism	PAFAH1B1		SURF1	22.5744		ANK1
	Ether lipid metabolism	PAFAH1B2		ACSL4	22.57		ANK2
	Ether lipid metabolism	PAFAH1B3		ABCB1	22.5691		ANK3
	Ether lipid metabolism	PAFAH2		GK	22.5492		ANKH
	Adipocytokine signaling pathway ; PPAR signaling pathway	PCK1		HPRT1	22.5305		ANKLE2
	Adipocytokine signaling pathway ; PPAR signaling pathway	PCK2		ALOX5	22.5068		ANKRD1
	Glycerophospholipid metabolism	PCYT1A		VARS2	22.4883		ANKRD11
	Glycerophospholipid metabolism	PCYT1B		SHBG	22.4827		ANKRD26
	Glycerophospholipid metabolism	PCYT2		NOS3	22.4619		ANKRD55
	Regulation of lipolysis in adipocytes	PDE3B		MCCC1	22.424		ANO10
	PPAR signaling pathway	PDPK1		NPPA	22.4207		ANO3
	Fatty acid metabolism ; Biosynthesis of unsaturated fatty acids	PECR		ALPL	22.4171		ANO4
	Glycerophospholipid metabolism	PEMT		SI	22.3987		ANO5
	Glycerophospholipid metabolism	PGS1		ACSF3	22.377		ANOS1
	Glycerophospholipid metabolism	PHOSPHO1		IL10	22.3611		ANPEP
	Regulation of lipolysis in adipocytes	PIK3CA		GNPAT	22.3571		ANTXR2
	Regulation of lipolysis in adipocytes	PIK3CB		SUOX	22.3501		ANXA1
	Regulation of lipolysis in adipocytes	PIK3CD		CNR1	22.3395		ANXA2
	Regulation of lipolysis in adipocytes	PIK3R1		NSDHL	22.3294		ANXA5
	Regulation of lipolysis in adipocytes	PIK3R2		BCKDHA	22.3041		ANXA6
	Regulation of lipolysis in adipocytes	PIK3R3		CAD	22.2896		AOC1
	Glycerophospholipid metabolism	PISD		NR3C1	22.2665		AOC3
	Ether lipid metabolism ; Fat digestion and absorption ; Glycerophospholipid metabolism ; Arachidonic acid metabolism ; Linoleic acid metabolism ; alpha-Linolenic acid metabolism	PLA2G12A		TH	22.2625		AOMS1
	Glycerophospholipid metabolism	PLA2G15		GCKR	22.2515		AOMS2
	Linoleic acid metabolism ; Ether lipid metabolism ; Fat digestion and absorption ; Arachidonic acid metabolism ; Glycerophospholipid metabolism ; alpha-Linolenic acid metabolism	PLA2G1B		MT-CYB	22.2474		AOX1
	Fat digestion and absorption ; alpha-Linolenic acid metabolism ; Linoleic acid metabolism ; Arachidonic acid metabolism ; Ether lipid metabolism ; Glycerophospholipid metabolism	PLA2G2A		MCOLN1	22.2467		AP1B1
	Linoleic acid metabolism ; Glycerophospholipid metabolism ; Fat digestion and absorption ; Arachidonic acid metabolism ; Ether lipid metabolism ; alpha-Linolenic acid metabolism	PLA2G2D		SLC2A4	22.2371		AP1G1
	Arachidonic acid metabolism ; Glycerophospholipid metabolism ; Ether lipid metabolism ; alpha-Linolenic acid metabolism ; Linoleic acid metabolism	PLA2G4A		FABP1	22.2342		AP1S1
	Linoleic acid metabolism ; alpha-Linolenic acid metabolism ; Glycerophospholipid metabolism ; Arachidonic acid metabolism ; Ether lipid metabolism	PLA2G4B		CASR	22.205		AP1S2
	alpha-Linolenic acid metabolism ; Ether lipid metabolism ; Arachidonic acid metabolism ; Glycerophospholipid metabolism ; Linoleic acid metabolism	PLA2G4C		CEL	22.1314		AP2A1
	Arachidonic acid metabolism ; Ether lipid metabolism ; Fat digestion and absorption ; Linoleic acid metabolism ; alpha-Linolenic acid metabolism ; Glycerophospholipid metabolism	PLA2G5		STARD6	22.0499		AP2A2
	Arachidonic acid metabolism ; Ether lipid metabolism ; Glycerophospholipid metabolism ; Linoleic acid metabolism ; alpha-Linolenic acid metabolism	PLA2G6		SLC37A4	22.0458		AP2M1
	Ether lipid metabolism	PLA2G7		MIR33A	22.0219		AP2S1
	alpha-Linolenic acid metabolism ; Linoleic acid metabolism ; Ether lipid metabolism ; Arachidonic acid metabolism ; Glycerophospholipid metabolism	PLB1		CYCS	21.9738		AP3B1
	Ether lipid metabolism ; Glycerophospholipid metabolism	PLD1		FAH	21.9731		AP3D1
	Glycerophospholipid metabolism ; Ether lipid metabolism	PLD2		MPO	21.9725		AP4B1
	Ether lipid metabolism ; Glycerophospholipid metabolism	PLD3		CLN3	21.97		AP4E1
	Ether lipid metabolism ; Glycerophospholipid metabolism	PLD4		HCFC1	21.9382		AP4M1
	PPAR signaling pathway ; Regulation of lipolysis in adipocytes	PLIN1		NDUFS4	21.9056		APAF1
	PPAR signaling pathway	PLIN2		GLUL	21.8478		APBB1
	PPAR signaling pathway	PLIN4		CTSD	21.8412		APC
	PPAR signaling pathway	PLIN5		PCK2	21.8348		APC2
	Glycerolipid metabolism ; Ether lipid metabolism ; Sphingolipid metabolism ; Glycerophospholipid metabolism ; Fat digestion and absorption	PLPP1		FH	21.8083		APEX1
	Glycerophospholipid metabolism ; Fat digestion and absorption ; Ether lipid metabolism ; Glycerolipid metabolism ; Sphingolipid metabolism	PLPP2		H6PD	21.7967		APLN
	Fat digestion and absorption ; Ether lipid metabolism ; Sphingolipid metabolism ; Glycerolipid metabolism ; Glycerophospholipid metabolism	PLPP3		GPD1	21.7934		APLNR
	Glycerolipid metabolism ; Glycerophospholipid metabolism	PLPP4		GOT2	21.7842		APOA1
	Glycerolipid metabolism ; Glycerophospholipid metabolism	PLPP5		AMPD1	21.7761		APOA1-AS
	PPAR signaling pathway ; Cholesterol metabolism	PLTP		IDUA	21.7694		APOA2
	Glycerolipid metabolism ; Regulation of lipolysis in adipocytes	PNPLA2		AGPS	21.7466		APOA4
	Glycerolipid metabolism	PNPLA3		APOC1	21.7329		APOA5
	Glycerophospholipid metabolism	PNPLA6		STARD13	21.6903		APOB
	Glycerophospholipid metabolism	PNPLA7		PFKM	21.664		APOBEC1
	Adipocytokine signaling pathway	POMC		TF	21.6518		APOBR
	PPAR signaling pathway ; Adipocytokine signaling pathway	PPARA		MT-ATP6	21.6297		APOC1
	PPAR signaling pathway	PPARD		MVK	21.6233		APOC2
	PPAR signaling pathway	PPARG		PNPO	21.5978		APOC3
	Adipocytokine signaling pathway	PPARGC1A		PRKAG3	21.5206		APOC4
	Fatty acid elongation ; Fatty acid metabolism	PPT1		PHYH	21.5184		APOC4-APOC2
	Fatty acid elongation ; Fatty acid metabolism	PPT2		ALDH7A1	21.4973		APOD
	Adipocytokine signaling pathway	PRKAA1		C1QBP	21.4586		APOE
	Adipocytokine signaling pathway	PRKAA2		ADRB3	21.3833		APOF
	Adipocytokine signaling pathway	PRKAB1		PMM2	21.3594		APOH
	Adipocytokine signaling pathway	PRKAB2		GMPPB	21.3437		APOL1
	Regulation of lipolysis in adipocytes	PRKACA		TYMP	21.3159		APOL2
	Regulation of lipolysis in adipocytes	PRKACB		MCEE	21.2927		APOL3
	Adipocytokine signaling pathway	PRKAG1		AGXT	21.28		APOL5
	Adipocytokine signaling pathway	PRKAG2		PIK3R1	21.2765		APOL6
	Adipocytokine signaling pathway	PRKCQ		SNCA	21.2258		APOM
	Regulation of lipolysis in adipocytes	PRKG1		GUSB	21.1295		APOO
	Regulation of lipolysis in adipocytes	PRKG2		ANGPTL8	21.1059		APP
	Glycerophospholipid metabolism	PTDSS1		GNE	21.101		APPL1
	Glycerophospholipid metabolism	PTDSS2		GATM	21.0503		APRT
	Arachidonic acid metabolism	PTGDS		STARD9	21.0396		APTX
	Regulation of lipolysis in adipocytes	PTGER3		PCYT1A	21.0392		AQP1
	Arachidonic acid metabolism	PTGES		DGAT2	21.0343		AQP2
	Arachidonic acid metabolism	PTGES2		KCNJ11	20.9323		AQP3
	Arachidonic acid metabolism	PTGES3		SDHA	20.8961		AQP7
	Arachidonic acid metabolism	PTGIS		NAMPT	20.8926		AQP8
	Regulation of lipolysis in adipocytes ; Arachidonic acid metabolism	PTGS1		LDAF1	20.8466		AQP9
	Arachidonic acid metabolism ; Regulation of lipolysis in adipocytes	PTGS2		PNP	20.8394		AR
	Adipocytokine signaling pathway	PTPN11		LAMP2	20.8059		ARAF
	Adipocytokine signaling pathway	RELA		MAT1A	20.7804		ARCN1
	PPAR signaling pathway ; Adipocytokine signaling pathway	RXRA		OAT	20.7448		ARF1
	PPAR signaling pathway ; Adipocytokine signaling pathway	RXRB		SECISBP2	20.7431		ARF3
	Adipocytokine signaling pathway ; PPAR signaling pathway	RXRG		ABCD4	20.7109		ARF6
	Steroid biosynthesis	SC5D		POMC	20.7049		ARFGEF2
	Cholesterol metabolism ; Fat digestion and absorption	SCARB1		PGK1	20.683		ARFRP1
	Biosynthesis of unsaturated fatty acids ; PPAR signaling pathway ; Fatty acid metabolism	SCD		GSTP1	20.6822		ARG1
	Biosynthesis of unsaturated fatty acids ; PPAR signaling pathway ; Fatty acid metabolism	SCD5		NEU1	20.6562		ARG2
	PPAR signaling pathway ; Primary bile acid biosynthesis	SCP2		PDP1	20.6523		ARHGAP1
	Glycerophospholipid metabolism ; Ether lipid metabolism	SELENOI		TTPA	20.6442		ARHGEF6
	Sphingolipid metabolism	SGMS1		PNPLA8	20.6403		ARHGEF9
	Sphingolipid metabolism	SGMS2		FMO3	20.612		ARID1A
	Sphingolipid metabolism	SGPL1		GSS	20.6073		ARID2
	Sphingolipid metabolism	SGPP1		VLDLR	20.5904		ARL13B
	Sphingolipid metabolism	SGPP2		CPT1B	20.5621		ARL15
	PPAR signaling pathway	SLC27A1		HEXA	20.5591		ARL6
	PPAR signaling pathway	SLC27A2		MGLL	20.5496		ARMC5
	Fat digestion and absorption ; PPAR signaling pathway	SLC27A4		CCL2	20.5326		ARMC9
	PPAR signaling pathway ; Primary bile acid biosynthesis	SLC27A5		HSD3B7	20.5002		ARMS2
	PPAR signaling pathway	SLC27A6		GPT2	20.4477		ARNT
	Adipocytokine signaling pathway	SLC2A1		GALE	20.4449		ARNT2
	Adipocytokine signaling pathway	SLC2A4		COMMD1	20.4443		ARRB1
	Sphingolipid metabolism	SMPD1		LRPPRC	20.4437		ARRB2
	Sphingolipid metabolism	SMPD2		CTSA	20.44		ARSA
	Sphingolipid metabolism	SMPD3		TCN2	20.4223		ARSB
	Sphingolipid metabolism	SMPD4		TGFB1	20.417		ARSG
	Steroid biosynthesis ; Cholesterol metabolism	SOAT1		ANO10	20.4155		ARSH
	Adipocytokine signaling pathway	SOCS3		C3	20.3922		ARSI
	PPAR signaling pathway	SORBS1		ACLY	20.3532		ARSK
	Cholesterol metabolism	SORT1		HEXB	20.3093		ARSL
	Sphingolipid metabolism	SPHK1		PTH	20.2993		ART3
	Sphingolipid metabolism	SPHK2		SERPINA1	20.2934		ARV1
	Sphingolipid metabolism	SPTLC1		TYR	20.2494		ARX
	Sphingolipid metabolism	SPTLC2		GFER	20.2206		AS3MT
	Sphingolipid metabolism	SPTLC3		UCP1	20.196		ASAH1
	Steroid biosynthesis	SQLE		LDHA	20.1808		ASAH2
	Steroid hormone biosynthesis	SRD5A1		BCS1L	20.1182		ASCL1
	Steroid hormone biosynthesis	SRD5A2		FIG4	20.1181		ASGR1
	Steroid hormone biosynthesis	SRD5A3		ALG6	20.0662		ASIP
	Cholesterol metabolism	STAR		SOD2	20.0377		ASL
	Cholesterol metabolism	STARD3		COQ8A	20.0337		ASMT
	Adipocytokine signaling pathway	STAT3		ASPA	20.0249		ASNS
	Adipocytokine signaling pathway	STK11		ATP8B1	20.0093		ASPA
	Steroid hormone biosynthesis	STS		TAT	19.9823		ASPG
	Steroid hormone biosynthesis	SULT1E1		PANK2	19.982		ASPH
	Steroid hormone biosynthesis	SULT2B1		PIKFYVE	19.9785		ASPM
	Glycerophospholipid metabolism	TAZ		SEC14L2	19.969		ASS1
	Arachidonic acid metabolism	TBXAS1		DOLK	19.9667		ASTN2
	Biosynthesis of unsaturated fatty acids ; Fatty acid elongation ; Fatty acid metabolism	TECR		ISCU	19.9478		ASXL2
	Fatty acid elongation	THEM4		DPAGT1	19.916		ASXL3
	Fatty acid elongation	THEM5		TM6SF2	19.9078		ATAD1
	Glycerolipid metabolism	TKFC		MIR21	19.8927		ATAD3A
	Steroid biosynthesis	TM7SF2		SCO2	19.8739		ATAD3B
	Ether lipid metabolism	TMEM86B		IDS	19.8722		ATF2
	Adipocytokine signaling pathway	TNF		ACACB	19.8696		ATF3
	Adipocytokine signaling pathway	TNFRSF1A		MAOA	19.8256		ATF4
	Adipocytokine signaling pathway	TNFRSF1B		GFPT1	19.7922		ATF6
	Adipocytokine signaling pathway	TRADD		PDK4	19.7759		ATG12
	Adipocytokine signaling pathway	TRAF2		EGF	19.7696		ATG14
	Regulation of lipolysis in adipocytes	TSHR		ALG8	19.7607		ATG16L1
	Cholesterol metabolism	TSPO		DHCR24	19.7594		ATG2A
	PPAR signaling pathway	UBC		PGM1	19.7417		ATG2B
	Sphingolipid metabolism	UGCG		SLC6A8	19.7399		ATG3
	Steroid hormone biosynthesis	UGT2B17		SPTLC1	19.7378		ATG5
	Steroid hormone biosynthesis	UGT2B7		PCBD1	19.6834		ATG7
	Sphingolipid metabolism ; Ether lipid metabolism	UGT8		FBP1	19.6737		ATG9A
	Cholesterol metabolism	VAPA		AR	19.6652		ATG9B
	Cholesterol metabolism	VAPB		GBA2	19.6648		ATHS
	Cholesterol metabolism	VDAC1		SLC25A15	19.6498		ATIC
	Cholesterol metabolism	VDAC2		MOCS2	19.6438		ATL1
	Cholesterol metabolism	VDAC3		PEX1	19.6408		ATL3
				BCKDK	19.6209		ATM
				TFAM	19.6188		ATN1
				BLTP1	19.6161		ATP10A
				FGF21	19.6088		ATP10B
				SLC27A4	19.5856		ATP11A
				PIK3CB	19.5326		ATP11B
				GAPDH	19.5265		ATP11C
				AHCY	19.5026		ATP12A
				ABCA12	19.4836		ATP13A1
				PEX5	19.4745		ATP13A2
				PIK3C2A	19.4405		ATP1A1
				ALDH18A1	19.4187		ATP1A2
				GCH1	19.4063		ATP1A3
				ATP5F1A	19.4056		ATP1B1
				PRKACA	19.402		ATP2A1
				HK1	19.3992		ATP2A2
				MC4R	19.3985		ATP2B1
				HSD17B13	19.3755		ATP2B2
				OCRL	19.3647		ATP2B3
				DMD	19.3507		ATP2B4
				ELN	19.3233		ATP4A
				ADRB2	19.313		ATP5F1A
				DNM1L	19.2987		ATP5F1B
				ERLIN1	19.2885		ATP5F1C
				SDHB	19.2862		ATP5F1E
				HPD	19.2565		ATP5IF1
				LPIN2	19.2464		ATP5MC1
				NR1D1	19.2011		ATP5MC2
				HAMP	19.1954		ATP5MC3
				CYP24A1	19.1745		ATP5MF
				HYCC1	19.1681		ATP5MG
				GALNS	19.1643		ATP5MK
				GLDC	19.1418		ATP5PB
				PEX7	19.1286		ATP5PD
				CAVIN1	19.0946		ATP5PO
				SLC5A1	19.0924		ATP6AP1
				VCP	19.0856		ATP6AP2
				MPI	19.0766		ATP6V0A1
				CERT1	19.0223		ATP6V0A2
				HRAS	19.0201		ATP6V0A4
				SLC7A7	19.0057		ATP6V0C
				DHDDS	18.9554		ATP6V1A
				AMPD3	18.9531		ATP6V1B1
				ALG1	18.9498		ATP6V1B2
				DPP4	18.946		ATP6V1E1
				PLIN5	18.931		ATP7A
				GNPTAB	18.8814		ATP7B
				HJV	18.8535		ATP8A1
				GSTT1	18.8208		ATP8A2
				NFE2L2	18.8103		ATP8B1
				NPY	18.8029		ATP8B2
				PNPLA6	18.802		ATP8B3
				MFN2	18.7957		ATP8B4
				TMEM70	18.7798		ATP9A
				CYP2R1	18.7705		ATPAF2
				TPP1	18.7564		ATR
				PHKA2	18.7513		ATRIP
				SLC39A8	18.7429		ATRX
				PTPN11	18.733		ATXN1
				PHGDH	18.7295		ATXN10
				GBE1	18.7117		ATXN2
				BDNF	18.7071		ATXN2L
				CERS3	18.7067		ATXN3
				SUMF1	18.7033		ATXN7
				SCARB2	18.6972		AUP1
				COQ2	18.6921		AURKA
				SLC16A1	18.6714		AUTS2
				COX5A	18.6687		AVP
				HACD1	18.6541		AVPR2
				ABCD3	18.6451		AWAT1
				ALOXE3	18.6419		AWAT2
				MIR33B	18.6136		AXIN1
				AGT	18.5642		AZGP1
				F9	18.5517		B2M
				ATP7A	18.5327		B3GALNT1
				PLIN3	18.5268		B3GALNT2
				LTC4S	18.515		B3GALT4
				LRP2	18.4872		B3GALT6
				ADK	18.4777		B3GAT2
				TCF7L2	18.473		B3GAT3
				STARD8	18.4597		B3GLCT
				PRL	18.3741		B4GALNT1
				PRKACG	18.3663		B4GALT1
				TFR2	18.351		B4GALT3
				MTM1	18.3444		B4GALT4
				SLC46A1	18.3043		B4GALT6
				AHR	18.304		B4GALT7
				NR1I3	18.271		B4GAT1
				RRM2B	18.267		B9D1
				PPIG	18.2664		B9D2
				TNFRSF11B	18.2494		BAAT
				MOCS1	18.2473		BACE1
				DBT	18.2362		BAD
				HSD17B3	18.2016		BAG3
				GPX4	18.1945		BAIAP2L1
				FA2H	18.189		BAK1
				MT-TL1	18.1537		BANF1
				PIK3CD	18.1463		BAP1
				GPAM	18.1103		BASP1
				SRD5A2	18.0794		BAX
				MT-ATP8	18.0701		BAZ1B
				LRAT	18.0541		BBIP1
				IFNG	18.0517		BBS1
				ATP13A2	18.0497		BBS10
				SCAP	18.0414		BBS12
				GPX1	18.0367		BBS2
				TRMU	18.0332		BBS4
				SLC12A3	18.0119		BBS5
				PHKB	17.9976		BBS7
				H19	17.9937		BBS9
				PDHX	17.9806		BCAP31
				VPS13A	17.9724		BCAT1
				CYP4F22	17.9602		BCAT2
				ENPP1	17.937		BCHE
				L2HGDH	17.9305		BCKDHA
				TK2	17.9172		BCKDHB
				DGUOK	17.9143		BCKDK
				SPTLC2	17.9052		BCL11A
				ARSB	17.9007		BCL11B
				NDUFS2	17.8995		BCL2
				CLN8	17.8673		BCL2L1
				SGSH	17.8645		BCL2L11
				GLS	17.8607		BCL7B
				HSPD1	17.8474		BCO1
				PEX3	17.8323		BCO2
				DNAH8	17.8295		BCOR
				GYS1	17.8108		BCR
				HBB	17.809		BCS1L
				PEX2	17.8024		BDH1
				STS	17.7719		BDH2
				RPE65	17.7659		BDKRB2
				NAT2	17.7626		BDNF
				PHKG2	17.7505		BDNF-AS
				HIBCH	17.742		BECN1
				STK11	17.7415		BEST1
				SERPINC1	17.7407		BGLAP
				SLC27A1	17.727		BGN
				VWF	17.7251		BHLHE40
				MIR17	17.7132		BHMT
				FKRP	17.7023		BHMT2
				LBR	17.7003		BICD2
				CYP4F2	17.7		BIN1
				PRKAB1	17.6981		BIRC5
				VPS13B	17.6866		BLK
				BLTP3B	17.6822		BLM
				ATAD3A	17.6612		BLMH
				LEPQTL1	17.6581		BLOC1S3
				PRODH	17.6349		BLOC1S6
				MT-ND1	17.6289		BLTP1
				KRAS	17.6266		BLTP2
				EHHADH	17.622		BLTP3A
				MIR126	17.5997		BLTP3B
				CA5A	17.5969		BLVRA
				ABHD12	17.5949		BLVRB
				G6PC3	17.5763		BLZF1
				NDUFB11	17.5647		BMAL1
				ACSL1	17.5631		BMP1
				IRS2	17.5264		BMP2
				VKORC1	17.5032		BMP4
				ACO2	17.4859		BMP6
				FECH	17.4767		BMP7
				TPI1	17.4752		BMPR2
				ALOX12	17.473		BOLA3
				SLC5A2	17.4702		BPGM
				SOAT1	17.4565		BPI
				SIRT3	17.4492		BPIFA1
				COASY	17.4479		BPIFB2
				PDHB	17.4305		BPIFC
				CYB5R3	17.427		BPNT1
				HP	17.4116		BPNT2
				KHK	17.4097		BPTF
				SRC	17.4085		BRAF
				SERAC1	17.3965		BRAP
				CTNNB1	17.3947		BRAT1
				FOLR1	17.379		BRCA1
				CS	17.3516		BRCA2
				FOXO3	17.348		BRCC3
				CTH	17.3436		BRD2
				ALDOA	17.3408		BRD4
				DGKE	17.3357		BRIP1
				ALG12	17.3196		BRS3
				AHSG	17.3188		BRWD3
				UMPS	17.2985		BSCL2
				ADIPOR1	17.2956		BSG
				PYY	17.2907		BSND
				FOXO1	17.2816		BTD
				DNM2	17.2786		BTK
				CERNA3	17.2693		BTN2A1
				FAR1	17.2445		BUB1
				SOAT2	17.2344		BUB1B
				AKR1B1	17.2261		BUB3
				DNAJC19	17.2058		BUD13
				MT-CO1	17.2036		BUD23
				MPDU1	17.1772		C12orf57
				ELOVL4	17.1671		C18orf32
				CD40LG	17.165		C19orf12
				NQO1	17.1338		C1GALT1C1
				UGT1A6	17.1043		C1QA
				APRT	17.0964		C1QBP
				PEX10	17.0939		C1QTNF2
				RDH12	17.0868		C2
				POLG2	17.0773		C2CD2L
				PNPLA1	17.0657		C2orf69
				ALG9	17.0461		C3
				STAT3	17.039		C4A
				ZMPSTE24	17.0371		C4B
				ALDH4A1	17.0195		C5
				ALOX15	17.0032		C5AR1
				PEX19	16.9966		C5orf67
				MBOAT7	16.9618		C9
				RARRES2	16.948		C9orf72
				NR3C2	16.9373		CA1
				PYGL	16.9205		CA12
				THBD	16.9195		CA13
				PPARGC1B	16.913		CA2
				AMT	16.9045		CA3
				CLN6	16.8864		CA4
				DIO1	16.8752		CA5A
				DEGS1	16.8645		CA8
				DDOST	16.8421		CA9
				DPM1	16.8152		CACNA1A
				PLA2G2A	16.784		CACNA1B
				GPHN	16.7617		CACNA1C
				PHKA1	16.7557		CACNA1D
				CYP2U1	16.7413		CACNA1E
				ADIPOR2	16.7103		CACNA1G
				NDUFV1	16.6928		CACNA1S
				PRDX1	16.6874		CACNA2D1
				F7	16.6504		CACNA2D2
				FOXRED1	16.6445		CACNB2
				MT-ND2	16.6427		CAD
				SPR	16.6404		CADPS
				IGFBP1	16.6359		CALB1
				DMGDH	16.63		CALCA
				CYP26A1	16.6171		CALCR
				GPI	16.6107		CALM1
				HOGA1	16.6033		CALM2
				PPM1K	16.591		CALM3
				TSC2	16.5886		CALR
				FBXL4	16.5852		CALU
				USF1	16.5799		CAMK2A
				OXCT1	16.5785		CAMK2B
				APOM	16.5736		CAMK2D
				PGAP3	16.5735		CAMK2G
				ALG11	16.5544		CAMK4
				UGT1A9	16.5522		CAMKK2
				ATP6V0A2	16.5498		CAMKMT
				FLNA	16.5318		CAMLG
				MDH2	16.5247		CAMP
				KL	16.5203		CAMTA1
				RORA	16.5105		CANT1
				IDH2	16.4959		CANX
				SLC40A1	16.4885		CAPN1
				INPPL1	16.4772		CAPN10
				FUCA1	16.4669		CAPN2
				GNMT	16.4616		CAPN3
				BSND	16.4607		CAPRIN1
				IAPP	16.4523		CARM1
				GCLC	16.4519		CARS2
				PLCG2	16.4503		CARTPT
				MSMO1	16.442		CASK
				HMBS	16.4385		CASP1
				PEX12	16.4334		CASP3
				PEX6	16.4216		CASP8
				GFM1	16.4208		CASP9
				FXN	16.3913		CASQ1
				OGDH	16.3792		CASQ2
				ADH1B	16.3766		CASR
				SRD5A3	16.3749		CAST
				WFS1	16.3672		CAT
				PRPS1	16.3609		CAV1
				PIK3C3	16.3557		CAV2
				GSK3B	16.3225		CAV3
				LOX	16.3195		CAVIN1
				BCL2	16.315		CBL
				INSIG1	16.3059		CBLIF
				NAGA	16.3034		CBR1
				ACTB	16.3015		CBR3
				ABCA2	16.2994		CBR4
				NDUFS1	16.2911		CBS
				PEPD	16.2817		CBX2
				UGCG	16.2795		CBY1
				DLAT	16.2718		CC2D2A
				PLA2G5	16.2578		CCBE1
				MIR140	16.2459		CCDC115
				DBH	16.2413		CCDC198
				ATIC	16.2255		CCDC22
				CKM	16.2253		CCDC3
				CST3	16.224		CCDC8
				MIR34A	16.2132		CCDC88C
				FITM2	16.2029		CCHCR1
				CYP46A1	16.199		CCK
				SORT1	16.1697		CCKAR
				MB	16.1549		CCL11
				PYCR1	16.1452		CCL18
				MAPK3	16.144		CCL2
				MT-CO2	16.1423		CCL3
				PEX14	16.142		CCL4
				SLC19A1	16.1384		CCL5
				TLR2	16.1366		CCM2
				ABCB7	16.1303		CCN2
				FBN1	16.1282		CCNA2
				ALDH6A1	16.1201		CCND1
				BAAT	16.1057		CCND2
				B4GALT1	16.0996		CCR1
				CHKB	16.0988		CCR2
				RFT1	16.0967		CCR5
				BLTP3A	16.0924		CCT4
				MAPK1	16.0606		CCT5
				PPOX	16.0464		CD14
				TNFSF11	16.0104		CD163
				BMAL1	15.9927		CD19
				ALG3	15.979		CD1A
				SPHK1	15.9779		CD1B
				CXCL8	15.9654		CD1C
				SIRT6	15.9449		CD1D
				CPOX	15.9286		CD1E
				DNMT1	15.9285		CD247
				MT-CO3	15.918		CD274
				PTGIS	15.9004		CD28
				MIR30A	15.8678		CD2AP
				AKR1D1	15.8485		CD320
				NR5A1	15.8286		CD34
				LCT	15.8136		CD36
				ESR2	15.8127		CD38
				PRKACB	15.7991		CD3D
				RPIA	15.7857		CD3E
				ITPA	15.7829		CD3G
				HGSNAT	15.7816		CD4
				SLC12A1	15.761		CD40
				GH1	15.7566		CD40LG
				PLAT	15.7539		CD44
				GRHPR	15.7441		CD46
				EBP	15.7432		CD47
				APOH	15.7428		CD55
				NDUFAF5	15.7345		CD59
				AKR1A1	15.7084		CD5L
				FABP6	15.6901		CD63
				CYP8B1	15.6735		CD68
				CD4	15.6025		CD79A
				MIR125A	15.599		CD81
				GNAS	15.5858		CD8A
				SELE	15.5848		CD9
				COX4I1	15.5767		CDAN1
				DYSF	15.5664		CDC42
				SEC14L3	15.5568		CDC42BPB
				TWNK	15.5443		CDCA7
				COQ4	15.521		CDH1
				CHCHD10	15.5117		CDH11
				CKB	15.5114		CDH13
				CD320	15.506		CDH2
				KCNQ1	15.4978		CDH23
				ACY1	15.4957		CDIPT
				CTNS	15.4912		CDK1
				ABCG2	15.4823		CDK19
				PLPP1	15.4676		CDK2
				TECR	15.4615		CDK4
				PRKN	15.4591		CDK5
				FAS	15.457		CDK5RAP2
				ALG13	15.4435		CDK6
				ABCC2	15.4431		CDK8
				SLC10A2	15.4421		CDKAL1
				CLPB	15.437		CDKL5
				TRMT10A	15.4116		CDKN1A
				LMF1	15.4022		CDKN1B
				MIR378A	15.4005		CDKN1C
				EPO	15.3924		CDKN2A
				VEGFA	15.3695		CDKN2B
				PON2	15.3593		CDKN2B-AS1
				UNC119	15.356		CDKN3
				CHIT1	15.3493		CDO1
				NDUFS3	15.3492		CDS1
				MT-TE	15.3478		CDS2
				MOGS	15.3222		CEACAM5
				CYP4A11	15.3152		CEBPA
				CSF2RB	15.3009		CEBPB
				AGA	15.3003		CEBPD
				SC5D	15.288		CEL
				HMGCS1	15.288		CELA2A
				MT-RNR1	15.2765		CELF2
				AGTR1	15.2752		CELSR2
				BRAF	15.2621		CENPT
				UPB1	15.2555		CEP104
				ABAT	15.2554		CEP120
				RAB18	15.2485		CEP128
				ICAM1	15.2433		CEP135
				ATP6AP2	15.235		CEP164
				GDF15	15.2326		CEP290
				UGT1A8	15.2304		CEP57
				IL18	15.2209		CEP85L
				PEX16	15.2059		CEP89
				TBXAS1	15.2001		CEPT1
				CLN5	15.1772		CERK
				CRH	15.1604		CERKL
				SLC25A3	15.1595		CERNA3
				ALAD	15.1589		CERS1
				EDN1	15.1554		CERS2
				SGPL1	15.122		CERS3
				VDAC1	15.1135		CERS4
				PLAAT3	15.0659		CERS5
				TKT	15.0562		CERS6
				ERCC2	15.0493		CERT1
				GALNT3	15.0478		CES1
				LINC02605	15.0388		CES2
				CAV3	15.0338		CES3
				MIR27A	15.0261		CETP
				ALG14	15.0259		CFAP418
				SPP1	15.0233		CFB
				MT-ND5	15.0116		CFD
				PUS1	15.009		CFH
				PGM3	14.9976		CFHR1
				PIGA	14.9915		CFHR3
				NDUFAF6	14.9784		CFHR4
				NDUFS7	14.9678		CFI
				NGLY1	14.9527		CFL1
				RFTN1	14.9486		CFL2
				ABCA7	14.945		CFLAR
				FTCD	14.9429		CFP
				SLC6A3	14.9406		CFTR
				PDSS2	14.94		CGA
				ACOX2	14.9394		CGB5
				RAF1	14.9131		CH25H
				PKM	14.9091		CHAT
				ACOX3	14.8989		CHCHD10
				CPT1C	14.8931		CHCHD2
				KCNJ1	14.8845		CHD1
				MAN2B1	14.8812		CHD3
				FAM3A	14.8807		CHD4
				POLR3A	14.8652		CHD7
				PTPN1	14.8565		CHD8
				SLC25A42	14.8537		CHD9
				MMP9	14.8402		CHDH
				CHST6	14.8364		CHGA
				KLHL41	14.8328		CHI3L1
				KBTBD13	14.8328		CHIT1
				SELP	14.8326		CHKA
				CLCNKB	14.8274		CHKB
				PEX11B	14.824		CHMP1A
				NFU1	14.8225		CHMP2B
				LIPT1	14.8195		CHPT1
				FKTN	14.8154		CHRM1
				CACNA1S	14.8145		CHRM3
				MECP2	14.8139		CHRNA1
				HNF1B	14.787		CHRNA2
				PKLR	14.7823		CHRNA4
				MAPK8	14.7756		CHRNA7
				SLC27A2	14.7717		CHRNB1
				SLC25A12	14.7691		CHRNB2
				BCO1	14.7682		CHRNE
				UNC119B	14.768		CHRNG
				DDHD1	14.7664		CHROMR
				HSPG2	14.748		CHST10
				BMP1	14.7421		CHST14
				BCAT2	14.7373		CHST3
				MICU1	14.7343		CHST6
				PTPRC	14.7264		CHST8
				SEC14L1	14.716		CHSY1
				PRKAR1A	14.7032		CHUK
				TALDO1	14.7009		CIC
				NR0B2	14.7007		CIDEA
				MIR22	14.6967		CIDEB
				NLRP3	14.6861		CIDEC
				CCK	14.6705		CIITA
				AFG3L2	14.6623		CILP2
				STT3A	14.6611		CISD2
				SDHD	14.6595		CIT
				IBA57	14.6592		CITED2
				AK2	14.6535		CKAP2L
				ATP6AP1	14.6485		CKAP4
				SLC25A1	14.647		CKB
				CYBB	14.6446		CKM
				MANBA	14.6392		CKMT1A
				NDUFAF2	14.6376		CKMT1B
				JAK2	14.6322		CKMT2
				PIGT	14.6317		CLCF1
				GLYCTK	14.6141		CLCN1
				NDUFA9	14.614		CLCN2
				FABP3	14.611		CLCN4
				CRAT	14.6109		CLCN5
				ACBD5	14.6084		CLCN6
				DOCK7	14.6016		CLCN7
				UQCRFS1	14.6011		CLCNKA
				TRIB1	14.5858		CLCNKB
				AIFM1	14.5824		CLDN16
				NT5E	14.5785		CLDN19
				RNASEH2B	14.5605		CLDN5
				TSFM	14.5585		CLEC7A
				TUFM	14.548		CLIC2
				SCO1	14.5434		CLIP1
				ILRUN	14.5423		CLMP
				TGM1	14.5324		CLN3
				VCAM1	14.5176		CLN5
				UGT1A10	14.5161		CLN6
				CAPN3	14.5083		CLN8
				PRDM16	14.5047		CLOCK
				WDR45	14.4926		CLP1
				PGAM2	14.491		CLPB
				AK1	14.4785		CLPP
				HK2	14.4752		CLPS
				PLPP3	14.4696		CLPTM1
				NFS1	14.4598		CLPTM1L
				PLCB1	14.4559		CLPX
				MIR27B	14.4528		CLSTN3
				NARS2	14.4514		CLTC
				COQ7	14.4461		CLU
				PEX13	14.4451		CLYBL
				NDUFA13	14.407		CMAS
				SDHAF1	14.4058		CMIP
				EARS2	14.3864		CMKLR1
				GNS	14.3852		CNDP1
				MIR155	14.3687		CNEP1R1
				MAPT	14.3662		CNGB1
				NUS1	14.3634		CNGB3
				ABCA4	14.3585		CNNM2
				SARDH	14.3373		CNOT3
				TNNI3	14.3292		CNP
				PDSS1	14.32		CNPY3
				CASP3	14.3132		CNR1
				CEBPA	14.3127		CNR2
				PDX1	14.309		CNTF
				POMGNT2	14.3088		CNTN1
				FOS	14.2999		CNTN2
				GNRH1	14.2991		CNTN4
				D2HGDH	14.2794		CNTNAP2
				FUT2	14.2702		COA3
				COX15	14.2676		COA5
				IKBKB	14.2556		COA6
				COQ8B	14.2452		COA8
				GPX3	14.2328		COASY
				SAMHD1	14.2299		COBLL1
				TFRC	14.2171		COG1
				BMP2	14.2083		COG2
				FGFR2	14.2077		COG3
				ALDH9A1	14.2064		COG4
				PIGV	14.1924		COG5
				PLPP2	14.1877		COG6
				GYS2	14.1653		COG7
				ALMS1	14.1644		COG8
				UGT1A7	14.1615		COL12A1
				GYG1	14.16		COL13A1
				MT-ND4	14.1588		COL18A1
				ST3GAL5	14.1517		COL1A1
				SLC35A2	14.1511		COL1A2
				DNMT3B	14.1482		COL25A1
				HMGA1	14.1476		COL2A1
				MT-ND3	14.1404		COL3A1
				STX1A	14.1361		COL4A1
				MYC	14.1324		COL4A2
				GLP1R	14.1152		COL4A3
				NR0B1	14.101		COL4A4
				FAAH	14.1002		COL4A5
				INPP5E	14.0962		COL5A1
				HCCS	14.0785		COL5A2
				FDXR	14.0644		COL6A1
				FABP12	14.0534		COL6A2
				ALDH1B1	14.0442		COL6A3
				DPM2	14.0411		COL7A1
				AASS	14.0353		COLGALT1
				INSIG2	14.0292		COLQ
				TYMS	14.0117		COMMD1
				NF1	14.0002		COMP
				ARF1	13.998		COMT
				CALM1	13.9919		COPA
				NDUFA1	13.9884		COPB1
				UMOD	13.9799		COPB2
				ENO3	13.9758		COPG1
				ST3GAL3	13.9688		COQ2
				LAMA2	13.9657		COQ3
				SEPSECS	13.9656		COQ4
				SEC14L4	13.9651		COQ5
				COX10	13.9524		COQ6
				FABP5	13.9513		COQ7
				PLP1	13.943		COQ8A
				NDUFV2	13.9385		COQ8B
				LIAS	13.9344		COQ9
				ABCD2	13.9185		CORO1A
				HYAL1	13.9123		COSMOC
				MAP2K1	13.9099		COX10
				F3	13.9055		COX11
				CTSK	13.902		COX14
				HNRNPA2B1	13.9007		COX15
				PIK3R2	13.8941		COX16
				UROD	13.894		COX17
				MPC1	13.8881		COX20
				TREX1	13.8867		COX4I1
				FNDC5	13.8825		COX4I2
				VPS13C	13.8743		COX5A
				SERPINA12	13.8657		COX5B
				LARS1	13.8466		COX6A1
				SEC14L5	13.8459		COX6A2
				SLC35A1	13.8398		COX6B1
				IL1A	13.8346		COX7A1
				NDUFS6	13.8045		COX7B
				SLC25A10	13.7998		COX8A
				IGFBP3	13.7899		CP
				NPPB	13.7877		CPA6
				UQCRC2	13.7775		CPB2
				NFKB1	13.7747		CPE
				MMP2	13.7729		CPLANE1
				ARG2	13.7702		CPLX1
				PIP5K1C	13.767		CPNE1
				GCLM	13.764		CPOX
				HTR1A	13.7572		CPS1
				AMN	13.753		CPSF3
				CYP2J2	13.751		CPSF7
				GCSH	13.7442		CPT1A
				MYH7	13.7363		CPT1B
				UGT1A3	13.7332		CPT1C
				SLC35C1	13.713		CPT2
				NDUFA4	13.7119		CRABP1
				MBTPS1	13.7067		CRABP2
				CIDEB	13.7062		CRAT
				TRU-TCA1-1	13.7012		CRBN
				TIMM8A	13.6932		CREB1
				SUGCT	13.6911		CREB3L3
				DHODH	13.6898		CREBBP
				TXNIP	13.6826		CRELD1
				GHR	13.6584		CRH
				OPLAH	13.6474		CRHR1
				MIR151A	13.6391		CRIPTO
				JUN	13.6348		CRK
				ACER3	13.6305		CRKL
				TXN	13.5981		CRLF1
				BLTP2	13.598		CRLS1
				MIR130A	13.593		CROT
				TRIM32	13.5894		CRP
				BHMT	13.5853		CRPPA
				PNPT1	13.5847		CRTAP
				DPM3	13.5831		CRY1
				HTT	13.5774		CRY2
				MIR148A	13.575		CRYAB
				SQSTM1	13.5738		CS
				SEC23B	13.5699		CSF1
				MTO1	13.5616		CSF1R
				UGT1A4	13.5573		CSF2
				UROS	13.5454		CSF2RA
				TTN	13.5411		CSF2RB
				PLG	13.5356		CSF3
				BAX	13.5313		CSGALNACT1
				PEX26	13.5222		CSK
				NAXE	13.5042		CSMD1
				COQ6	13.5024		CSN1S1
				MOCOS	13.4969		CSNK1A1
				CLOCK	13.496		CSNK1E
				CD8A	13.4904		CSNK2A1
				BOLA3	13.4878		CSNK2A2
				TMEM126B	13.4727		CSNK2B
				GFAP	13.468		CSRP3
				EXT1	13.462		CST3
				GOT1	13.4575		CSTB
				STT3B	13.4559		CTBP1
				EGFR	13.4526		CTC1
				LARS2	13.4525		CTCF
				FGFR1	13.442		CTDNEP1
				MAN1B1	13.4379		CTDP1
				PLA2G10	13.4347		CTF1
				TREM2	13.4283		CTH
				SHPK	13.4227		CTLA4
				DBI	13.4197		CTNNA2
				C19orf12	13.4167		CTNNA3
				PPA2	13.4107		CTNNB1
				FMR1	13.4079		CTNND2
				NOS2	13.4066		CTNS
				NBAS	13.402		CTPS1
				MME	13.4015		CTR9
				ATM	13.3969		CTSA
				PEMT	13.3965		CTSB
				LYRM7	13.3825		CTSC
				SMAD3	13.3813		CTSD
				DHTKD1	13.3518		CTSF
				PLCB4	13.3508		CTSG
				MGAT2	13.3502		CTSK
				DDHD2	13.3457		CTSS
				HSPA5	13.3363		CTU2
				ALPP	13.3291		CUBN
				P2RY12	13.3169		CUL3
				TNXB	13.3164		CUL4B
				ADH1C	13.3117		CUL7
				MT-ND6	13.2863		CUX1
				TNNT2	13.2805		CWC27
				SMARCA4	13.2788		CX3CR1
				IL4	13.2658		CXCL10
				ASAH2	13.2644		CXCL12
				ALDH1A1	13.2507		CXCL16
				IL2	13.2349		CXCL8
				MTFMT	13.2312		CXCR2
				WWTR1	13.2308		CXCR3
				OSBP	13.2263		CXCR4
				RPS6KB1	13.2126		CYB561
				CH25H	13.2116		CYB5A
				CD1A	13.2032		CYB5B
				GATA6	13.1892		CYB5R3
				PRF1	13.1863		CYB5R4
				KYNU	13.1754		CYBA
				ITGAM	13.1632		CYBB
				ACE2	13.1502		CYC1
				PGR-AS1	13.1481		CYCS
				SEC14L6	13.1359		CYFIP2
				NDUFB9	13.1327		CYGB
				TRAPPC11	13.1308		CYP11A1
				POMT1	13.1139		CYP11B1
				FFAR4	13.1066		CYP11B2
				GNPTG	13.1023		CYP17A1
				SMPD2	13.099		CYP19A1
				SMN1	13.0911		CYP1A1
				MIR146B	13.0834		CYP1A2
				ACSL3	13.0526		CYP1B1
				ATP5F1E	13.0464		CYP20A1
				POMT2	13.0426		CYP21A2
				APOC4	13.0371		CYP24A1
				ALDH3A1	13.0253		CYP26A1
				PPP1R15B	13.0203		CYP26B1
				TCIRG1	13.018		CYP26C1
				CREB1	13.0121		CYP27A1
				BTK	13.0113		CYP27B1
				CHAT	13.0029		CYP2A13
				KNG1	13.0025		CYP2A6
				SPART	12.9925		CYP2A7
				FAM3B	12.9911		CYP2B6
				PDK3	12.9902		CYP2C18
				KAT5	12.9826		CYP2C19
				MC2R	12.9788		CYP2C8
				NDUFS8	12.9786		CYP2C9
				CBL	12.9781		CYP2D6
				SLC30A10	12.9719		CYP2D7
				PINK1	12.9681		CYP2E1
				LYST	12.9639		CYP2F1
				COQ5	12.9564		CYP2J2
				SLC39A14	12.9554		CYP2R1
				LPCAT1	12.95		CYP2S1
				MT-TS1	12.9435		CYP2U1
				IGF1R	12.9433		CYP2W1
				RNASEH2C	12.9429		CYP39A1
				LDHB	12.9408		CYP3A4
				SLC19A2	12.9377		CYP3A43
				PRKCSH	12.9319		CYP3A5
				SUCLG2	12.9298		CYP3A7
				TMEM199	12.9252		CYP46A1
				RXRA	12.9232		CYP4A11
				ST3GAL4	12.9216		CYP4A22
				TIMM50	12.9121		CYP4B1
				CYP3A7	12.909		CYP4F11
				ADRA2A	12.9088		CYP4F12
				COX6B1	12.901		CYP4F2
				MFSD2A	12.8999		CYP4F22
				CKMT1B	12.8976		CYP4F3
				AGPAT1	12.8949		CYP4F8
				MIRLET7C	12.8928		CYP4V2
				MT-TK	12.8897		CYP4X1
				TKFC	12.8893		CYP4Z1
				CBLIF	12.8852		CYP51A1
				TRA-TGC7-1	12.8845		CYP7A1
				ATP6V1E1	12.8729		CYP7B1
				ABCC1	12.8716		CYP8B1
				CKMT2	12.8656		CYSLTR1
				SLCO1B3	12.8654		CYSLTR2
				CYP26B1	12.8645		CYTH1
				GAD1	12.8607		CYTH2
				CUL3	12.8508		D2HGDH
				IDH1	12.8432		DAG1
				EP300	12.8395		DAGLA
				OLR1	12.8293		DAGLB
				AGER	12.8255		DALRD3
				THAP11	12.8162		DAO
				RARS2	12.8154		DARS1
				ANO5	12.8086		DARS2
				PDE3B	12.8051		DAXX
				ITGA2B	12.7976		DBH
				LONP1	12.7948		DBI
				TMLHE	12.7892		DBP
				MIR29A	12.7789		DBT
				CD1D	12.7667		DCAF17
				MTMR2	12.7596		DCC
				RAI1	12.7475		DCD
				AMPD2	12.7377		DCDC2
				PMPCA	12.7201		DCLRE1C
				GPBAR1	12.7018		DCN
				CYP4V2	12.6949		DCTN1
				SMS	12.6878		DCX
				ALDH3B1	12.6798		DCXR
				SPG11	12.6758		DDAH1
				ALAS2	12.667		DDAH2
				COG8	12.6498		DDB1
				FADS3	12.6439		DDB2
				CD40	12.6432		DDC
				MAGT1	12.6221		DDHD1
				GLRX5	12.6216		DDHD2
				TBC1D4	12.6067		DDIT3
				CYP4F3	12.596		DDOST
				XBP1	12.5919		DDX1
				MOGAT2	12.5688		DDX17
				DNAJC12	12.5677		DDX20
				SARS2	12.5614		DDX39B
				MT-ND4L	12.5599		DDX3X
				SULT1A1	12.5483		DDX5
				TACO1	12.5464		DEAF1
				KCNH2	12.5358		DECR1
				UQCRQ	12.5276		DECR2
				KARS1	12.526		DEF6
				HLA-B	12.5228		DEFB103B
				MIPEP	12.5181		DEGS1
				KCNJ5	12.5031		DEGS2
				AKR1C2	12.5024		DENND5B
				DLG4	12.4989		DEPDC5
				TTC19	12.4926		DES
				ACOT8	12.4902		DGAT1
				EIF2AK3	12.4763		DGAT2
				SRD5A1	12.474		DGAT2L6
				FAM3D	12.4732		DGCR5
				HSD3B1	12.4717		DGKA
				PGAP2	12.4667		DGKB
				APTX	12.4605		DGKD
				ALDH1A3	12.4583		DGKE
				ERCC6	12.4578		DGKG
				HTRA2	12.4543		DGKH
				AARS2	12.4391		DGKI
				SHMT1	12.439		DGKK
				NANS	12.4369		DGKQ
				NEUROD1	12.4368		DGKZ
				CERS1	12.4327		DGUOK
				SPG7	12.4317		DHCR24
				ASNS	12.4231		DHCR7
				LCN2	12.4103		DHDDS
				LIPF	12.3975		DHFR
				DAO	12.3974		DHODH
				GMPPA	12.397		DHPS
				POMGNT1	12.3963		DHRS2
				STXBP2	12.3885		DHRS3
				MSR1	12.3855		DHRS4
				DCXR	12.3799		DHRS7B
				RPL10	12.3798		DHRS9
				SIL1	12.3788		DHRSX
				NCF1	12.3728		DHTKD1
				SKIC2	12.3723		DHX15
				TIMP1	12.3327		DHX16
				FFAR2	12.3244		DHX30
				SOS1	12.3228		DHX38
				UNC13D	12.3179		DHX9
				LBP	12.3144		DIABLO
				FCSK	12.3099		DIAPH1
				CCDC115	12.3022		DICER1
				AOX1	12.3005		DIO1
				MYBPC3	12.2973		DIO2
				CTSF	12.2833		DIP2B
				FAM3C	12.2662		DIS3L2
				HLA-DRB1	12.2502		DISP1
				HACL1	12.2404		DISP3
				LCK	12.239		DKC1
				CYC1	12.2253		DKK1
				STXBP1	12.2198		DLAT
				ELOVL6	12.2183		DLC1
				NIPAL4	12.2053		DLD
				NUBPL	12.1978		DLEU1
				G6PC2	12.1953		DLG1
				SLC25A22	12.1928		DLG2
				ADAR	12.1769		DLG3
				AKR1C3	12.1767		DLG4
				SOCS3	12.1697		DLGAP2
				BECN1	12.1696		DLK1
				TSPO	12.1636		DLL4
				PSEN1	12.1579		DLST
				EXT2	12.1465		DMAC1
				SLC39A4	12.1322		DMD
				SCARNA5	12.1266		DMGDH
				ISCA2	12.1263		DMP1
				DARS2	12.1222		DMXL2
				PISD	12.1188		DNA2
				RAC1	12.1103		DNAH11
				PCTP	12.0978		DNAH8
				GANAB	12.0906		DNAJB11
				COX6A2	12.0897		DNAJC12
				ITGB3	12.0897		DNAJC19
				PLA2G1B	12.0826		DNAJC3
				COG5	12.0797		DNAJC30
				SELENOI	12.0555		DNAJC5
				CLDN16	12.0509		DNAJC6
				ATPAF2	12.047		DNASE1
				PLCD1	12.0433		DNASE1L3
				B3GLCT	12.0427		DNM1
				SHMT2	12.0384		DNM1L
				ESRRA	12.0373		DNM2
				HBA1	12.0372		DNM3
				ATP6V1A	12.0358		DNMT1
				LARGE1	12.0313		DNMT3A
				MAF	12.0263		DNMT3B
				BRCA1	12.0156		DOCK6
				CFH	12.0141		DOCK7
				SLC33A1	12.0129		DOCK8
				DARS1	12.0088		DOK7
				F10	12.0087		DOLK
				FLNC	11.9964		DOLPP1
				NDUFA10	11.9949		DPAGT1
				F5	11.9925		DPEP1
				RYR2	11.9855		DPEP2
				MED12	11.9785		DPEP3
				PIGO	11.9756		DPH1
				ALOX15B	11.9745		DPH5
				SQLE	11.9602		DPM1
				RNASEH2A	11.9595		DPM2
				SPHK2	11.9547		DPM3
				PSAT1	11.9537		DPP4
				UGT2B7	11.9535		DPYD
				INPP5K	11.9479		DRD1
				SLC9A1	11.9436		DRD2
				ODC1	11.9397		DRD3
				GPD1L	11.9309		DRD4
				MSTO1	11.9287		DROSHA
				MRPS22	11.9257		DSC2
				SLC22A12	11.9225		DSCAM
				EIF2B5	11.9064		DSE
				PRKDC	11.895		DSG1
				PLCG1	11.8944		DSG2
				AWAT1	11.8837		DSP
				ACSL5	11.8748		DST
				SLC18A2	11.8723		DTNA
				GPX5	11.8714		DTNBP1
				MSTN	11.8713		DUOX1
				ABCC9	11.871		DUOX2
				SAT1	11.8699		DUSP19
				MIR142	11.8626		DUSP6
				FABP7	11.8625		DUT
				MTHFS	11.8432		DVL2
				DUOX2	11.8417		DYM
				TUSC3	11.834		DYNC1H1
				ITLN1	11.8318		DYNC2H1
				MGAM	11.8264		DYNC2LI1
				SELENON	11.8175		DYRK1A
				IGF2	11.8148		DYRK1B
				FGF19	11.8106		DYSF
				CYB5A	11.806		E2F1
				FUT8	11.799		EARS2
				GPC3	11.7974		EBP
				PIGC	11.7933		ECE1
				NDUFA2	11.7854		ECE2
				HSPA8	11.7811		ECH1
				MIRLET7D	11.7766		ECHDC1
				XYLT1	11.768		ECHS1
				IL17A	11.7679		ECI1
				ATRX	11.7673		ECI2
				KCNJ10	11.7673		ECM1
				NDUFAF1	11.7644		ECSIT
				COG4	11.7617		EDA
				OCLN	11.7607		EDC3
				PIGL	11.7581		EDC4
				CERK	11.7418		EDEM3
				TIMMDC1	11.7121		EDF1
				PAX4	11.711		EDN1
				ATG2A	11.7078		EDNRA
				PIGN	11.6979		EDNRB
				B3GALNT2	11.6887		EEA1
				LIPT2	11.6862		EEF1A1
				ACOT11	11.6812		EEF1A2
				MFSD8	11.6779		EEF2
				POLR3B	11.6779		EEF2KMT
				SLC34A1	11.6764		EFEMP2
				DIO2	11.6725		EFHC1
				ANXA5	11.6694		EFL1
				MAPK10	11.669		EFTUD2
				SCN5A	11.6669		EGF
				NFKBIA	11.6636		EGFR
				LGALS3	11.6475		EGR1
				PGAP1	11.6363		EHHADH
				COG7	11.6361		EHMT1
				MIR132	11.6345		EHMT2
				MT-TN	11.6323		EIF2AK2
				CYBA	11.6314		EIF2AK3
				LSS	11.6309		EIF2AK4
				NDUFB8	11.6305		EIF2B1
				ATG7	11.6246		EIF2B2
				FTL	11.6235		EIF2B3
				CD1B	11.6088		EIF2B4
				AAAS	11.5974		EIF2B5
				GPX2	11.5862		EIF2S1
				PTGS1	11.5807		EIF2S3
				PLIN4	11.5799		EIF3F
				PRNP	11.5744		EIF4A1
				UQCC2	11.5717		EIF4A2
				ANTXR2	11.5713		EIF4B
				MECR	11.5702		EIF4E
				ARV1	11.5627		EIF4EBP1
				NR1D2	11.5614		EIF4G1
				FN1	11.5606		ELAC2
				CLPS	11.5532		ELANE
				GIP	11.5527		ELAVL1
				MTRFR	11.5427		ELMO2
				SLC4A1	11.5364		ELN
				ANK2	11.5345		ELOVL1
				MIR29C	11.5307		ELOVL2
				PIGM	11.529		ELOVL3
				SPTLC3	11.5273		ELOVL4
				CEP290	11.5235		ELOVL5
				LRP5	11.5226		ELOVL6
				GC	11.4936		ELOVL7
				ERN1	11.489		ELP1
				ATF6	11.4813		EMC1
				WRN	11.4759		EMC10
				AGRP	11.4737		EMD
				DGKQ	11.4506		EMG1
				CHROMR	11.447		EMX2
				PPP1CB	11.4334		ENG
				MYLIP	11.428		ENHO
				SLC6A19	11.4224		ENO1
				SLC10A1	11.4222		ENO2
				SACS	11.4067		ENO3
				RLBP1	11.3955		ENPP1
				LYRM4	11.3929		ENPP2
				ARSG	11.385		ENPP3
				OSBPL2	11.3774		ENPP6
				EMD	11.3758		ENPP7
				B3GALT6	11.3758		ENTPD1
				COG1	11.3758		ENTPD5
				CREBBP	11.3746		EOGT
				MAPK14	11.3724		EP300
				AP1S1	11.3721		EPAS1
				ALDH1A2	11.3684		EPB41L1
				NRAS	11.3654		EPG5
				PLA2G4C	11.3555		EPHA2
				PDE5A	11.3481		EPHX1
				TSHR	11.3476		EPHX2
				SNORD15A	11.3473		EPO
				PARK7	11.346		EPRS1
				FARS2	11.3314		ERBB2
				GNA11	11.3312		ERBB3
				SCN1A	11.3244		ERBB4
				NNT	11.3215		ERCC2
				MEG3	11.3177		ERCC3
				APOD	11.2971		ERCC4
				B4GAT1	11.2942		ERCC5
				WAS	11.2836		ERCC6
				PLD1	11.2819		ERCC8
				SULT2A1	11.2709		ERF
				CACNA1C	11.2692		ERFE
				PMPCB	11.2636		ERLIN1
				MAT2A	11.2552		ERLIN2
				CERKL	11.2542		ERN1
				CERS2	11.2494		ESCO2
				DGKD	11.2479		ESR1
				COX16	11.2423		ESR2
				CYP4F8	11.2348		ESRRA
				GFM2	11.2196		ESRRB
				PRKCA	11.216		ESRRG
				GMPS	11.2146		ESYT1
				SLC35A3	11.2119		ESYT2
				SPTAN1	11.2065		ESYT3
				MT-TW	11.2035		ETFA
				SSR4	11.2014		ETFB
				SLC11A2	11.1993		ETFDH
				DSP	11.1972		ETHE1
				ARNT	11.1966		ETNK1
				COG6	11.1892		ETNK2
				ATP6V1B1	11.1881		ETNPPL
				KCNJ2	11.1832		ETV6
				GAS5	11.1798		EVC2
				PLOD2	11.1798		EXOC7
				SLC2A9	11.1754		EXOSC10
				CALM3	11.175		EXOSC3
				PIGW	11.1727		EXT1
				NOTCH1	11.1712		EXT2
				ZPR1	11.1564		EXTL3
				BMP6	11.1533		EYA4
				LPXN	11.1518		EYS
				B3GAT3	11.151		EZH2
				OGT	11.1509		EZR
				GNB3	11.1338		F10
				GTPBP3	11.1221		F11
				ADCY5	11.121		F12
				CALCA	11.115		F13A1
				BLVRA	11.1118		F2
				ATP5MC3	11.1086		F2R
				CSNK2B	11.1084		F3
				CRPPA	11.1053		F5
				PET100	11.0953		F7
				MAOB	11.0892		F8
				SLC35D1	11.0845		F9
				VIPAS39	11.0792		FA2H
				NDUFB3	11.0769		FAAH
				TFEB	11.0639		FAAH2
				COA5	11.0575		FABP1
				KDM6A	11.0492		FABP12
				HNRNPA1	11.0402		FABP2
				COX8A	11.028		FABP3
				HCRT	11.0172		FABP4
				SLC6A4	11.0146		FABP5
				NRF1	11.013		FABP6
				CALR	11.0126		FABP7
				LACTB	11.0082		FABP9
				CACNA1A	11.0048		FADD
				MYH14	10.9932		FADS1
				NMNAT1	10.9891		FADS2
				MGME1	10.981		FADS3
				MIF4GD-DT	10.9768		FADS6
				GRN	10.9723		FAF2
				PLCE1	10.9704		FAH
				MIR223	10.9701		FAM111A
				DGKB	10.9588		FAM135B
				MBP	10.9586		FAM161A
				TRC-GCA24-1	10.9574		FAM20C
				MAP2K2	10.9542		FAM3A
				ITPR1	10.9462		FAM3B
				CD1C	10.9429		FAM3C
				KCNMA1	10.9324		FAM3D
				SKIC3	10.9303		FAM50A
				KMT2D	10.9298		FANCA
				ACHE	10.9297		FANCB
				UGP2	10.9294		FANCC
				FTH1	10.9279		FANCD2
				AKR1C4	10.9238		FANCE
				SLC25A46	10.8999		FANCF
				FHL1	10.8971		FANCG
				DNA2	10.8926		FANCI
				SMAD4	10.8909		FANCL
				SP1	10.8806		FAR1
				TIMM22	10.8806		FAR2
				UQCRB	10.8793		FARS2
				TMEM165	10.8785		FARSA
				MYD88	10.8732		FARSB
				DOCK6	10.8721		FAS
				SDR9C7	10.8705		FAS-AS1
				BPGM	10.8627		FASLG
				SPAST	10.8625		FASN
				DNM1	10.8516		FASTKD2
				CD44	10.8508		FAT4
				APLN	10.8488		FBLN5
				HSP90AA1	10.8433		FBN1
				SLC25A21	10.8427		FBN2
				MIR200C	10.8407		FBP1
				ENHO	10.8395		FBP2
				CALM2	10.8371		FBXL3
				SLC16A2	10.8171		FBXL4
				CHST3	10.815		FBXO11
				COA6	10.8109		FBXO28
				SLC6A9	10.8107		FBXO7
				UGT1A	10.802		FBXW7
				COSMOC	10.7938		FCGR2A
				KEAP1	10.7935		FCGR2B
				SERPINF1	10.7918		FCGR3A
				TRPM6	10.7899		FCGR3B
				VCL	10.7853		FCSK
				MIR451A	10.7852		FDFT1
				NDUFAF4	10.7834		FDPS
				MRPS16	10.781		FDX1
				IARS2	10.7558		FDX2
				MRPS7	10.7388		FDXR
				DGKZ	10.7381		FECH
				BCAP31	10.7338		FEN1
				ABCC6	10.7297		FERMT3
				XYLT2	10.7273		FFAR1
				COX14	10.7271		FFAR2
				MIR144	10.7238		FFAR3
				MIR181A1	10.7126		FFAR4
				AKR1C1	10.7111		FGA
				SSBP1	10.7001		FGB
				CLSTN3	10.6989		FGD1
				JAG1	10.6968		FGF1
				MBTPS2	10.6943		FGF10
				CDC42	10.6831		FGF12
				SLC2A5	10.6699		FGF16
				CCL5	10.669		FGF17
				CD38	10.6652		FGF18
				TOMM40	10.6497		FGF19
				TARDBP	10.649		FGF2
				CAV2	10.6353		FGF20
				PTCD3	10.6347		FGF21
				WWOX	10.627		FGF22
				ACSS2	10.6236		FGF23
				NOX4	10.6165		FGF3
				NDUFA8	10.6141		FGF4
				APOL1	10.6082		FGF5
				SYP	10.5813		FGF6
				FGFR3	10.5763		FGF7
				PDK1	10.576		FGF8
				CTLA4	10.5737		FGF9
				TXN2	10.5697		FGFR1
				TSC1	10.5691		FGFR2
				NPHS1	10.5673		FGFR3
				PARP1	10.5657		FGFR4
				TFAP2A	10.5634		FGFRL1
				MT-TI	10.5597		FGG
				SMAD2	10.5593		FH
				ZEB2	10.5532		FHIT
				EIF2B1	10.5512		FHL1
				DNAJC5	10.5397		FHL2
				CLU	10.5355		FIBP
				GSTA1	10.535		FIG4
				HAGH	10.5339		FIS1
				PECAM1	10.5272		FITM1
				COL1A1	10.5261		FITM2
				HSPA4	10.5241		FKBP10
				ACTA1	10.5176		FKBP1A
				MARS1	10.5167		FKRP
				RNF213	10.5132		FKTN
				CDKL5	10.5049		FLAD1
				CYP4F11	10.503		FLCN
				ATP2A2	10.5025		FLG
				TXNRD1	10.4909		FLI1
				UBIAD1	10.4829		FLII
				MEFV	10.4829		FLNA
				NDUFA11	10.4766		FLNB
				GABRG2	10.458		FLNC
				ERCC4	10.4556		FLOT1
				ARX	10.4541		FLOT2
				NDUFA12	10.4539		FLRT1
				APBB1	10.4531		FLRT3
				MIR30D	10.4516		FLT1
				HAL	10.4462		FLT3
				PI4KA	10.4431		FLVCR1
				MIP	10.4351		FLVCR2
				COL2A1	10.4309		FMN2
				PRKG1	10.4182		FMO3
				MIR200B	10.4167		FMO5
				AKT3	10.411		FMR1
				VPS33A	10.4072		FN1
				GNAQ	10.3929		FNBP1L
				PNPLA7	10.3916		FNDC5
				RAPSN	10.3889		FOCAD
				DYRK1B	10.3886		FOLH1
				MIR532	10.3885		FOLR1
				MIR483	10.3804		FOLR2
				GPAT4	10.3795		FOS
				CYP2C18	10.3793		FOXA1
				CFD	10.3715		FOXA2
				PCSK1	10.3686		FOXC2
				ATP8A2	10.3613		FOXG1
				SHH	10.3585		FOXH1
				GGCX	10.3584		FOXK1
				CASP1	10.3464		FOXM1
				WNK1	10.3453		FOXN1
				DOCK8	10.3423		FOXO1
				DDIT3	10.3415		FOXO3
				MRPL44	10.3393		FOXP1
				SYNJ1	10.3393		FOXP2
				MIR31	10.3358		FOXP3
				IL2RA	10.3332		FOXRED1
				CYP2A13	10.3318		FPGS
				ALG10	10.3316		FPR2
				IFIH1	10.3299		FRAS1
				GALM	10.3225		FREM2
				CHST14	10.3224		FRG1
				ADH5	10.3165		FRMD5
				CCN2	10.3159		FRMPD4
				NAT1	10.3128		FRRS1L
				SLC27A5	10.311		FSHB
				CYP4B1	10.3077		FSHR
				TPM1	10.3069		FTCD
				NDUFAF3	10.3047		FTH1
				CLPP	10.2878		FTL
				NDUFB10	10.2871		FTO
				TRAP1	10.2834		FTSJ1
				C1GALT1C1	10.2732		FUCA1
				ATF4	10.2727		FUOM
				RNASET2	10.2631		FURIN
				ADH7	10.2614		FUS
				XRCC1	10.256		FUT1
				KCNQ2	10.2473		FUT2
				ERCC5	10.2443		FUT3
				BACE1	10.2371		FUT5
				ANXA2	10.2339		FUT6
				IARS1	10.2332		FUT8
				ACAA1	10.229		FUT9
				RBM8A	10.2267		FXN
				RHEB	10.2252		FXYD2
				NDUFA6	10.2196		FYB1
				NPHS2	10.2168		FYN
				MMP1	10.2076		G0S2
				EIF2B2	10.2019		G6PC1
				MIR193A	10.2014		G6PC2
				DDX3X	10.1873		G6PC3
				UQCC3	10.1764		G6PD
				TRIT1	10.1725		GAA
				TARS2	10.1679		GABARAP
				B2M	10.1588		GABARAPL1
				COX20	10.1583		GABARAPL2
				SETX	10.1578		GABBR1
				STAC3	10.1543		GABBR2
				LTF	10.1539		GABRA1
				TMEM126A	10.1525		GABRA2
				HLA-DQB1	10.1513		GABRA3
				GNAI1	10.1487		GABRA5
				SLC27A3	10.1485		GABRB1
				DNMT3A	10.1364		GABRB2
				GPX6	10.1264		GABRB3
				KLB	10.1196		GABRD
				ERBB2	10.1183		GABRE
				PVT1	10.1118		GABRG2
				ANPEP	10.1089		GABRG3
				KCTD7	10.1086		GAD1
				RARS1	10.1049		GAD2
				MRPS14	10.1015		GAL
				XPC	10.0951		GAL3ST1
				CSF1	10.0933		GALC
				SLC5A6	10.089		GALE
				SLC1A2	10.0889		GALK1
				GARS1	10.0878		GALM
				PPP1R3A	10.0784		GALNS
				IDO1	10.065		GALNT2
				ADAMTS13	10.0585		GALNT3
				AGTR2	10.0515		GALP
				CARS2	10.0471		GALT
				CREB3L3	10.0452		GAMT
				PNMT	10.041		GAN
				CNNM2	10.0356		GANAB
				CXCL10	10.0313		GANC
				CYP2S1	10.0273		GAPDH
				HSPB1	10.0252		GAREM2
				MIR143	10.0229		GARS1
				XPR1	10.0165		GART
				ABCC3	10.014		GAS1
				TPO	10.01		GAS5
				FOXA2	10.0087		GAS6
				MIR221	10.0068		GAST
				ATP1A2	10.0065		GATA1
				FGB	10.0004		GATA2
				PIK3R5	9.99203		GATA3
				GAL3ST1	9.99108		GATA4
				PAPSS2	9.98843		GATA6
				TGFBR1	9.9867		GATM
				HCAR2	9.98359		GBA
				GJB2	9.97583		GBA1
				PIP4K2A	9.97002		GBA2
				ACOT12	9.9692		GBA3
				XK	9.96396		GBE1
				CELA2A	9.9631		GBF1
				TNFRSF11A	9.96253		GC
				RDH5	9.95905		GCDH
				FGA	9.95583		GCG
				TGFBR2	9.95473		GCGR
				SFXN4	9.94911		GCH1
				ABHD6	9.94808		GCHFR
				STIM1	9.9445		GCK
				CTSC	9.94332		GCKR
				SMPD3	9.94013		GCLC
				B4GALT7	9.9362		GCLM
				POMK	9.9339		GCM2
				NEB	9.93262		GCNT4
				MIR200A	9.91834		GCSH
				VAPB	9.91639		GDAP1
				MIR199A1	9.91587		GDE1
				BBS1	9.91578		GDF1
				CD14	9.90788		GDF15
				FOXC2	9.90724		GDF2
				ACP5	9.90663		GDI1
				ERCC3	9.90498		GDNF
				SULT2B1	9.90317		GDPD1
				ISCA1	9.903		GDPD3
				SNAP25	9.89849		GET4
				XPNPEP3	9.89839		GFAP
				MRPL3	9.89545		GFER
				LMAN1	9.89431		GFI1B
				KMT2A	9.88305		GFM1
				CAPN10	9.88086		GFM2
				ABO	9.87973		GFPT1
				ATP2A1	9.87919		GFPT2
				EDEM3	9.87898		GFRA1
				MIR10B	9.87637		GFRAL
				VPS13D	9.87189		GFUS
				ELOVL2	9.86703		GGCX
				SCN4A	9.86526		GGH
				GATA1	9.86455		GGPS1
				PGR	9.8619		GGT1
				ALOX5AP	9.86167		GGT5
				GDAP1	9.86061		GGT7
				TUG1	9.85811		GH1
				ATP8A1	9.85552		GHR
				DLST	9.84998		GHRH
				CUL4B	9.84794		GHRL
				TSEN2	9.84773		GHSR
				COA3	9.8414		GIP
				BCR	9.83962		GIPR
				NONO	9.83961		GJA1
				VPS33B	9.82923		GJA5
				AP3B1	9.82564		GJB1
				HPS1	9.82078		GJB2
				LRRK2	9.81924		GJC2
				F8	9.81606		GK
				SLC26A1	9.81605		GK2
				PER2	9.8146		GK5
				CSNK2A1	9.80587		GLA
				NOX1	9.80287		GLB1
				NOTCH3	9.80049		GLB1L2
				PDK2	9.79716		GLDC
				DGKA	9.79501		GLE1
				P4HB	9.7912		GLI2
				SETD2	9.79065		GLI3
				PLOD1	9.78847		GLO1
				PIGQ	9.78511		GLP1R
				ABCA8	9.77839		GLRA1
				MYOT	9.77815		GLRB
				RMND1	9.77403		GLRX
				MED23	9.76171		GLRX5
				CA2	9.76147		GLS
				ADGRV1	9.76047		GLS2
				IL13	9.75844		GLTP
				NSD1	9.75247		GLUD1
				SLC25A26	9.74574		GLUD2
				LIPN	9.74503		GLUL
				UGDH	9.7353		GLYATL3
				EIF2B4	9.73495		GLYCTK
				BAG3	9.73428		GM2A
				RHOA	9.73359		GMDS
				NDUFC2	9.73173		GMPPA
				TGM2	9.73067		GMPPB
				KCNE3	9.72857		GMPR
				FGFR4	9.72392		GMPS
				GATA4	9.72078		GNA11
				CD55	9.71865		GNAI1
				BPNT2	9.71689		GNAI2
				CLCN5	9.71121		GNAI3
				CELSR2	9.70893		GNAO1
				LPCAT2	9.70455		GNAQ
				ARID1A	9.69835		GNAS
				MICOS13	9.6977		GNB1
				TYRP1	9.69717		GNB2
				COX7B	9.69651		GNB3
				SCNN1A	9.69051		GNB5
				ADCY10	9.68384		GNE
				FASTKD2	9.67777		GNMT
				SPTB	9.67351		GNPAT
				JMJD1C	9.67327		GNPDA1
				MIR192	9.67136		GNPDA2
				DKC1	9.66976		GNPTAB
				MIR145	9.66446		GNPTG
				FXYD2	9.65475		GNRH1
				ABHD4	9.64842		GNRHR
				CROT	9.64677		GNS
				CTSB	9.63234		GOLGA2
				TNFRSF1A	9.62821		GOLIM4
				AKR1B10	9.62005		GOLPH3
				PRKD1	9.61165		GORAB
				PKHD1	9.60978		GORASP2
				ATP5F1B	9.6091		GOSR2
				NR2F2	9.60906		GOT1
				MIR23A	9.60854		GOT2
				SLC22A1	9.60847		GP1BA
				RAB7A	9.6042		GP1BB
				ACO1	9.60291		GP2
				ZNF202	9.6002		GP6
				ELAVL1	9.59956		GP9
				PRKCB	9.59839		GPAA1
				TREH	9.5969		GPAM
				CDKN3	9.5964		GPAT2
				CANT1	9.59477		GPAT3
				PRKCZ	9.59391		GPAT4
				MIR130B	9.59373		GPBAR1
				SGMS1	9.59317		GPC1
				TRE-TTC3-1	9.58902		GPC3
				COA8	9.5874		GPC4
				SDCCAG8	9.58254		GPCPD1
				ATP1A1	9.57978		GPD1
				UGT2B15	9.57452		GPD1L
				DAGLB	9.56907		GPD2
				GCGR	9.56719		GPER1
				APOF	9.5663		GPHN
				RPS6KA3	9.56561		GPI
				MGAT1	9.56516		GPIHBP1
				HSD17B2	9.56355		GPLD1
				B4GALNT1	9.56064		GPR119
				MIR26A1	9.55595		GPR35
				PLA2G4F	9.5559		GPR39
				ADRB1	9.55533		GPR55
				OSBPL10	9.55049		GPS2
				SLC13A5	9.54941		GPSM2
				CFHR1	9.54728		GPT
				GRIN2A	9.54468		GPT2
				ENTPD1	9.54229		GPX1
				YAP1	9.54147		GPX2
				STX11	9.54097		GPX3
				STAT2	9.53925		GPX4
				F12	9.53901		GPX5
				TBX1	9.53806		GPX6
				CXCR4	9.53389		GPX7
				MIR191	9.52812		GPX8
				MRPS34	9.52191		GRB14
				MFF	9.52151		GRB2
				BRCA2	9.51463		GRHPR
				OSBPL5	9.51255		GRIA2
				DES	9.50266		GRIA3
				PLA2G3	9.50235		GRIA4
				SLC26A4	9.49152		GRID2
				ERCC8	9.49082		GRIK2
				UGT8	9.49056		GRIN1
				HIBADH	9.48861		GRIN2A
				GPD2	9.48516		GRIN2B
				PLD2	9.48006		GRIN2D
				MARS2	9.47491		GRIN3A
				AARS1	9.47061		GRIP1
				PRKAG1	9.46217		GRK2
				PLPPR4	9.44836		GRK6
				SLC26A2	9.44659		GRM1
				EXOSC3	9.44566		GRM7
				PROP1	9.44214		GRM8
				FOXP3	9.43891		GRN
				MGP	9.43502		GRP
				CES2	9.43433		GSDMD
				CHD7	9.43312		GSK3A
				RBP1	9.42423		GSK3B
				HBA2	9.42392		GSN
				ARSL	9.42343		GSR
				LMNB2	9.42154		GSS
				MIR9-1	9.4208		GSTA1
				CLCNKA	9.42044		GSTA2
				LMNB1	9.41842		GSTA4
				VMA21	9.41596		GSTK1
				UGT2B17	9.41356		GSTM1
				SLC1A3	9.41164		GSTM2
				ATG2B	9.41094		GSTM3
				PDGFRB	9.40942		GSTM4
				FUT6	9.40919		GSTO1
				EPG5	9.40868		GSTO2
				HSP90B1	9.40483		GSTP1
				EOGT	9.40421		GSTT1
				PRTN3	9.40314		GSTZ1
				SYT1	9.40118		GTF2I
				MIR210	9.3984		GTPBP2
				MYH6	9.39208		GTPBP3
				HDAC3	9.37755		GUCY2C
				ABHD15	9.37228		GUK1
				ABCC4	9.36398		GUSB
				CD68	9.35403		GYG1
				POFUT1	9.34903		GYG2
				TSEN54	9.34282		GYS1
				UBC	9.34102		GYS2
				GPLD1	9.32119		GZMB
				MYH9	9.31964		H1-2
				ELOVL5	9.31828		H19
				ATP4A	9.31772		H2AZ1
				JAK3	9.31743		H2BC21
				NAXD	9.3145		H3-3A
				TCN1	9.31158		H3-3B
[truncated: 3,151 more rows]

## Sheet: S6
module_turquoise	A1BG-AS1	hubGenes_MMturquoise	AASS	cluster.module_turquoise	A1BG-AS1	cluster.hubGenes_MMturquoise	AASS	Candidate module Hub genes	ADAM8
	A4GALT		ABCA7		A4GALT		ABCA1		ADRBK2
	AADAT		ABCB5		AADAT		ABCB5		AKAP12
	AASS		ABCC3		AASS		ABCC3		ANKRD58
	ABCA1		ABCC5		ABCA1		ABCC5		APBB1IP
	ABCA11P		ABHD15		ABCA11P		ABCC9		APOBR
	ABCA6		ABHD3		ABCA7		ABCG1		APOC1
	ABCA7		ABHD6		ABCA8		ABHD12		APOE
	ABCA8		ABI3		ABCB4		ABHD15		AQP9
	ABCB4		ACADL		ABCB5		ABHD3		ARHGAP25
	ABCB5		ACAP1		ABCB6		ABI3		ARHGAP30
	ABCB6		ACCN4		ABCC1		ACACB		ARHGAP9
	ABCC1		ACOT13		ABCC3		ACCN4		ARL4C
	ABCC3		ACP5		ABCC5		ACOT11		ARRB2
	ABCC5		ACRBP		ABCC8		ACOT13		ASCL2
	ABCC8		ACSF2		ABCC9		ACOT4		ASPHD1
	ABCF3		ADAM10		ABCG1		ACOX2		BATF
	ABCG1		ADAM8		ABCG4		ACP2		BIN2
	ABCG4		ADAMTS1		ABHD12		ACSF2		BLNK
	ABHD12		ADAMTS14		ABHD15		ACSL1		BTK
	ABHD15		ADAP1		ABHD2		ACTBL2		C11orf96
	ABHD2		ADAP2		ABHD3		ACTG2		C15orf48
	ABHD3		ADCY7		ABHD6		ACY1		C1orf93
	ABHD6		ADH5		ABHD8		ADAM10		C1QA
	ABHD8		ADORA2B		ABI3		ADAM28		C1QB
	ABI3		ADORA3		ABI3BP		ADAM8		C1QC
	ABI3BP		ADPGK		ABLIM1		ADAMDEC1		C2
	ABL2		ADPRH		ACAA2		ADAP1		C3orf70
	ABLIM1		ADRA2C		ACACB		ADARB1		C4orf48
	ABRA		ADRBK1		ACADVL		ADCY7		C5orf20
	ABTB2		ADRBK2		ACAP1		ADCY9		C8orf84
	ACAA2		AEBP2		ACAP3		ADORA2B		C9orf167
	ACACB		AFF3		ACCN4		ADORA3		CAPG
	ACADL		AGAP3		ACER3		ADPGK		CCL18
	ACAN		AGPAT2		ACOT1		ADRBK2		CCL3L3
	ACAP1		AGPAT3		ACOT11		AES		CCR1
	ACAT2		AGPAT4-IT1		ACOT13		AGAP3		CCR5
	ACCN4		AIF1		ACOT4		AGPAT2		CD14
	ACER3		AIM1		ACOT7		AGPAT3		CD300A
	ACOT1		AIM2		ACOT8		AGRP		CD37
	ACOT11		AKAP1		ACOX2		AGTRAP		CD52
	ACOT13		AKAP12		ACP2		AIF1		CD53
	ACOT4		AKT3		ACP5		AIM1		CD68
	ACOT7		AKTIP		ACRBP		AKAP1		CD74
	ACOT8		ALDH1B1		ACSF2		AKAP12		CD84
	ACOX2		ALOX5		ACSL1		AKR1A1		CEBPA
	ACP2		AMDHD2		ACSL3		AKR1B1		CECR1
	ACP5		AMICA1		ACSM5		AKT3		CFL2
	ACRBP		ANGEL1		ACTA1		ALDH3B1		CORO1A
	ACSF2		ANGPTL1		ACTBL2		ALK		CORO7
	ACSL1		ANKDD1A		ACTG2		ALOX15B		COTL1
	ACSL3		ANKRD58		ACVR1C		ALOX5		CPVL
	ACSL5		ANPEP		ACY1		ALOX5AP		CSF1R
	ACSM5		AOAH		ADAM10		ANGPTL1		CSTB
	ACTA1		AOC4		ADAM19		ANKRD58		CTSB
	ACTBL2		AP1B1		ADAM20		ANKS6		CTSD
	ACTG2		AP1G2		ADAM22		AOAH		CTSS
	ACTN1		AP1S1		ADAM23		AOC4		CYBA
	ACTN2		AP2S1		ADAM28		AP1B1		CYBB
	ACTN3		APBB1IP		ADAM8		AP1G2		CYTH4
	ACTN4		APBB2		ADAMDEC1		AP1S2		DACT3
	ACVR1C		APEX2		ADAMTS1		APBB1IP		DAPP1
	ACY1		APOBEC3C		ADAMTS10		APBB2		DENND2D
	ADA		APOBEC3G		ADAMTS6		APEX2		DES
	ADAD2		APOBR		ADAMTSL4		APH1B		DHRS9
	ADAM1		APOC1		ADAP1		APOBEC3C		DPEP2
	ADAM10		APOE		ADAP2		APOBEC3G		EMILIN2
	ADAM12		AQP9		ADCK2		APOBR		EMR2
	ADAM19		AR		ADCY1		APOC1		FABP5
	ADAM20		ARHGAP22		ADCY6		APOC2		FAM110A
	ADAM22		ARHGAP25		ADCY7		APOC4		FAM78A
	ADAM23		ARHGAP27		ADORA2B		APOE		FBP1
	ADAM28		ARHGAP30		ADORA3		APOO		FBXO41
	ADAM33		ARHGAP5		ADPGK		AQP9		FCGR1B
	ADAM8		ARHGAP9		ADPRH		ARHGAP22		FCGR2A
	ADAMDEC1		ARHGDIB		ADRB1		ARHGAP25		FCGR2C
	ADAMTS1		ARHGEF9		ADRB2		ARHGAP30		FCGR3A
	ADAMTS12		ARID3A		ADRBK1		ARHGAP42		FCHO1
	ADAMTS14		ARL1		ADRBK2		ARHGAP5		FERMT3
	ADAMTS3		ARL11		AES		ARHGAP9		FGD3
	ADAMTS4		ARL4C		AFAP1L2		ARHGDIB		FGR
	ADAMTS5		ARMC7		AGA		ARHGEF17		FLNC
	ADAMTS6		ARPC3		AGAP3		ARHGEF25		FUCA1
	ADAMTS8		ARRB1		AGL		ARHGEF37		FYB
	ADAMTS9		ARRB2		AGMO		ARID3A		GALNT6
	ADAMTSL3		ARRDC1		AGPAT2		ARL4C		GM2A
	ADAMTSL4		ASAH1		AGPAT3		ARPC3		GMIP
	ADAP1		ASCL2		AGPAT4-IT1		ARRB1		GPR65
	ADAP2		ASF1B		AGRP		ARRB2		HAVCR2
	ADARB1		ASGR1		AGTR1		ARRDC1		HCLS1
	ADAT3		ASGR2		AGTRAP		ARRDC5		HCST
	ADCK2		ASPHD1		AIF1		ARSB		HK3
	ADCY1		ATF5		AIFM3		ASAH1		HLA-DMA
	ADCY3		ATG7		AIM1		ASB16		HLA-DMB
	ADCY6		ATL1		AIM2		ASCL2		HLA-DPA1
	ADCY7		ATP11A		AK4		ASNS		HLA-DPB1
	ADCY9		ATP1A2		AK8		ASPHD1		HLA-DPB2
	ADCYAP1		ATP6AP1		AKAP12		ATF5		HLA-DRA
	ADD1		ATP6V0B		AKAP2		ATG7		HLA-DRB1
	ADD3		ATP6V0C		AKIRIN2		ATL1		HLA-DRB4
	ADH1A		ATP6V0D1		AKIRIN2-AS1		ATP1A2		HMHA1
	ADH1B		ATP6V0D2		AKR1A1		ATP1B1		HN1
	ADH1C		ATP6V1A		AKR1B1		ATP2C1		HS3ST2
	ADH4		ATP6V1B2		ALAS1		ATP6AP1		IFI30
	ADH5		ATP6V1C1		ALDH1A1		ATP6V0B		IGSF6
	ADHFE1		ATP6V1F		ALDH1A2		ATP6V0C		IL10RA
	ADI1		ATP8B1		ALDH1L2		ATP6V0D1		IL1RN
	ADIPOQ		ATP8B4		ALDH3B1		ATP6V0D2		IL2RG
	ADM		ATP9A		ALK		ATP6V1A		IL4I1
	ADORA2B		ATRN		ALKBH2		ATP6V1B2		INPP5D
	ADORA3		AURKA		ALOX15B		ATP6V1C1		IRF8
	ADPGK		B2M		ALOX5		ATP6V1F		ITGAL
	ADPRH		B3GALNT2		ALOX5AP		ATXN3		ITGAM
	ADRA1B		B3GNT8		ALPK1		AURKA		ITGAX
	ADRA1D		B3GNTL1		AMDHD1		AVPR1A		ITGB7
	ADRA2C		B9D2		AMDHD2		B3GALNT2		KCNAB1
	ADRB1		BAG2		AMICA1		B3GNT2		KCNJ5
	ADRB2		BARD1		AMPH		B3GNTL1		KCNN4
	ADRBK1		BATF		AMZ1		BAHCC1		KLHL6
	ADRBK2		BAX		ANGEL1		BATF		LAIR1
	ADSSL1		BCAM		ANGPT1		BAX		LAPTM5
	AEBP2		BCAP31		ANGPT2		BCAM		LCP2
	AES		BCAT1		ANGPTL1		BCAP31		LDOC1
	AFAP1L1		BCKDHB		ANGPTL5		BCAT1		LGALS9C
	AFAP1L2		BEND7		ANGPTL7		BCL2A1		LGMN
	AFF3		BHMT2		ANK2		BCL9		LILRA4
	AGA		BID		ANKRD22		BCL9L		LILRB1
	AGAP3		BIN2		ANKRD28		BEND7		LILRB2
	AGFG1		BLM		ANKRD30BL		BEST1		LILRB3
	AGL		BLNK		ANKRD35		BID		LILRB4
	AGMO		BMP2K		ANKRD36B		BIN2		LIPA
	AGPAT2		BMPR1A		ANKRD36BP1		BLM		LOC100129846
	AGPAT3		BORA		ANKRD50		BLNK		LOC100505592
	AGPAT4-IT1		BRI3		ANKRD58		BLOC1S2		LOC100506585
	AGRN		BRI3BP		ANKRD9		BMF		LOC100506897
	AGRP		BTC		ANKS6		BMP2K		LST1
	AGTR1		BTK		ANO2		BMPR1A		LY86
	AGTRAP		BUB1		ANP32A-IT1		BNIP3		LYN
	AHNAK2		BUB1B		ANPEP		BORA		MAFB
	AHR		BVES		ANXA2		BRI3		MAPK13
	AHRR		C11orf35		ANXA2P1		BRI3BP		MATK
	AIF1		C11orf45		ANXA2P3		BTK		MEI1
	AIF1L		C11orf75		ANXA6		BVES		MFNG
	AIFM3		C11orf96		AOAH		C10orf11		MMP12
	AIM1		C12orf49		AOC4		C10orf116		MMP7
	AIM2		C15orf48		AOX1		C10orf125		MPEG1
	AJUBA		C16orf54		AP1B1		C11orf45		MS4A4A
	AK4		C16orf70		AP1B1P1		C11orf75		MS4A6A
	AK8		C19orf38		AP1G2		C11orf96		MS4A7
	AKAP1		C1orf162		AP1S1		C12orf49		MSR1
	AKAP12		C1orf195		AP1S2		C12orf5		MYO1F
	AKAP2		C1orf85		APBB1IP		C14orf109		MYO1G
	AKIRIN2		C1orf93		APBB2		C14orf34		MYOM1
	AKIRIN2-AS1		C1QA		APCDD1		C15orf27		NCF1
	AKR1A1		C1QB		APH1A		C15orf48		NCF2
	AKR1B1		C1QC		APH1B		C17orf87		NCF4
	AKR1B10		C2		APOBEC3C		C1orf115		NFAM1
	AKR1C1		C20orf72		APOBEC3G		C1orf162		NLRP12
	AKR1CL1		C21orf63		APOBR		C1orf195		NPL
	AKT3		C21orf96		APOC1		C1orf38		P2RX7
	AKTIP		C2CD2L		APOC2		C1orf70		PAQR5
	ALAS1		C3AR1		APOC4		C1orf85		PARM1
	ALAS2		C3orf62		APOD		C1orf93		PDE6G
	ALB		C3orf70		APOE		C1orf96		PLA2G15
	ALDH16A1		C4orf48		APOL6		C1QA		PLA2G7
	ALDH1A2		C5orf20		APOO		C1QB		PLBD1
	ALDH1A3		C5orf24		APP		C1QC		PLCB2
	ALDH1B1		C6orf1		AQP7P1		C1QTNF4		PLD3
	ALDH1L1		C6orf115		AQP7P3		C2		PTCRA
	ALDH1L2		C6orf168		AQP9		C20orf24		PTPN6
	ALDH2		C6orf186		AQPEP		C20orf72		PTPRC
	ALDH3B1		C6orf192		ARAP2		C2CD2L		PYCARD
	ALDH6A1		C6orf26		ARG2		C2orf18		RAB42
	ALDH7A1		C7orf41		ARGLU1		C3AR1		RASL10A
	ALG3		C7orf58		ARHGAP1		C3orf62		RASL12
	ALK		C8orf84		ARHGAP20		C3orf70		RBPMS2
	ALKBH2		C9orf139		ARHGAP22		C4orf32		REEP1
	ALOX15B		C9orf140		ARHGAP23		C4orf48		RHBDF2
	ALOX5		C9orf150		ARHGAP24		C5AR1		RNASE6
	ALOX5AP		C9orf167		ARHGAP25		C5orf20		SASH3
	ALPK2		C9orf91		ARHGAP28		C6orf105		SCRG1
	ALPK3		CA2		ARHGAP29		C6orf108		SIGLEC1
	AMDHD1		CAB39L		ARHGAP30		C6orf115		SLA
	AMDHD2		CACNA2D4		ARHGAP4		C6orf174		SLAMF7
	AMICA1		CACNB1		ARHGAP42		C6orf192		SLAMF8
	AMIGO1		CACNB2		ARHGAP9		C7		SLC15A3
	AMIGO2		CALD1		ARHGDIB		C7orf41		SLC22A18
	AMOTL1		CALM1		ARHGEF11		C8orf84		SLC29A3
	AMOTL2		CAMK2G		ARHGEF12		C9orf139		SLC31A2
	AMPH		CAMSAP2		ARHGEF16		C9orf167		SLC37A2
	AMZ1		CAND2		ARHGEF4		C9orf91		SLC7A7
	ANAPC16		CAP2		ARHGEF5		CACNA1C		SLCO2B1
	ANG		CAPG		ARHGEF7		CACNA1H		SMTN
	ANGEL1		CARD16		ARID3B		CACNA2D4		SORBS1
	ANGPT1		CARD17		ARID5B		CACNB1		SPARCL1
	ANGPTL1		CARD8		ARL1		CACNB2		SPI1
	ANGPTL4		CARD9		ARL11		CALD1		STAC3
	ANGPTL5		CASP1		ARL4C		CALML3		STK10
	ANGPTL7		CASP8		ARL4D		CAMK2G		SYK
	ANK1		CASZ1		ARL6IP1		CAMSAP2		SYNM
	ANK2		CATSPER1		ARMC7		CAND2		TBC1D2
	ANK3		CAV2		ARMC9		CAPG		TFEC
	ANKAR		CCDC106		ARMCX2		CAPZA1		TIFAB
	ANKDD1A		CCDC107		ARPC1B		CARD16		TLR1
	ANKH		CCDC136		ARPC3		CARD9		TLR2
	ANKHD1		CCDC6		ARPC4-TTLL3		CASP1		TLR7
	ANKRD13D		CCDC88B		ARPC5		CASQ2		TM4SF19
	ANKRD2		CCL18		ARRB1		CATSPER1		TM7SF4
	ANKRD22		CCL3		ARRB2		CAV1		TMC6
	ANKRD28		CCL3L3		ARRDC1		CBX6		TMEM176B
	ANKRD29		CCL4		ARRDC4		CC2D2A		TMEM35
	ANKRD30BL		CCL5		ARRDC5		CCDC109B		TMEM51
	ANKRD35		CCNB2		ARSB		CCDC6		TNFAIP8L2
	ANKRD36BP1		CCR1		ASAH1		CCDC88A		TNFRSF21
	ANKRD37		CCR2		ASAP1		CCDC88B		TRAF3IP3
	ANKRD50		CCR5		ASAP3		CCL18		TREM1
	ANKRD57		CCRL2		ASB16		CCL3L3		TREM2
	ANKRD58		CD14		ASCL2		CCL7		TRPM2
	ANKRD6		CD163L1		ASH1L		CCR1		TYROBP
	ANKRD9		CD180		ASNS		CCR5		UCP2
	ANKS6		CD2		ASPA		CCRL2		VAMP8
	ANLN		CD28		ASPHD1		CD14		VAV1
	ANO1		CD300A		ASPRV1		CD163		VAV3
	ANO2		CD300C		ASS1		CD180		VNN1
	ANO3		CD300LF		ASXL1		CD28		XLOC_l2_006821
	ANO5		CD33		ASXL3		CD300A
	ANP32E		CD36		ATF5		CD300C
	ANPEP		CD37		ATF7IP2		CD300LF
	ANTXR1		CD3D		ATG16L2		CD320
	ANTXR2		CD4		ATG7		CD33
	ANXA2		CD40LG		ATN1		CD37
	ANXA2P1		CD5		ATP13A1		CD4
	ANXA2P3		CD52		ATP13A3		CD52
	ANXA3		CD53		ATP1A2		CD53
	ANXA6		CD6		ATP1B1		CD58
	ANXA8L2		CD68		ATP1B2		CD68
	AOAH		CD74		ATP2C1		CD74
	AOC4		CD80		ATP6AP1		CD80
	AOX1		CD84		ATP6AP2		CD84
	AP1B1		CD96		ATP6V0A1		CDC42BPA
	AP1B1P1		CDC37L1		ATP6V0B		CDC42EP1
	AP1G2		CDC73		ATP6V0C		CDCA7L
	AP1S1		CDCA8		ATP6V0D1		CDCP1
	AP1S2		CDKL5		ATP6V0D2		CDH23
	AP2S1		CDT1		ATP6V1A		CDK14
	APBB1IP		CEACAM21		ATP6V1B2		CDKL5
	APBB2		CEBPA		ATP6V1C1		CDKN2C
	APCDD1		CEBPE		ATP6V1F		CEBPA
	APCDD1L		CECR1		ATP8B2		CECR1
	APEX2		CENPBD1		ATP8B4		CENPBD1
	APH1A		CENPE		ATRN		CEP70
	APH1B		CENPM		ATXN3		CFL2
	APLN		CEP55		AVPI1		CHST11
	APOBEC3A		CEP70		AVPR1A		CIDEB
	APOBEC3B		CFL2		AXIN2		CIITA
	APOBEC3C		CHCHD10		AZI1		CKLF
	APOBEC3G		CHI3L1		B2M		CKMT2
	APOBR		CHKA		B3GNT2		CLDN23
	APOC1		CIDEB		B3GNT8		CLDN7
	APOC2		CIITA		B3GNTL1		CLEC4A
	APOC4		CKLF		BAHCC1		CLEC5A
	APOD		CKMT2		BAI1		CLEC7A
	APOE		CLCN7		BAIAP2		CLIP4
	APOL1		CLDN23		BATF		CLN6
	APOL6		CLDN7		BATF2		CLSTN2
	APOO		CLEC4A		BAX		CMTM3
	APOOL		CLEC7A		BBC3		CMTM7
	APP		CLIC4		BCAM		CNDP2
	AQP1		CLN6		BCAP31		CNIH3
	AQP7P1		CMTM3		BCAS1		CNN1
	AQP7P3		CMTM7		BCAT1		CNN3
	AQP9		CNDP2		BCHE		CNPY3
	AQPEP		CNIH3		BCL11B		COBLL1
	AR		CNPY3		BCL2A1		COL14A1
	ARAP2		CNTN4		BCL6		COL18A1
	ARC		COBLL1		BCL9		COL4A5
	AREG		COMMD9		BCL9L		COL4A6
	ARFGAP1		CORO1A		BCR		COL6A2
	ARGLU1		CORO2A		BDH1		COMMD8
	ARHGAP1		CORO7		BEND7		COMMD9
	ARHGAP10		COTL1		BEST1		COMT
	ARHGAP11B		COX7A1		BGLAP		COPG2IT1
	ARHGAP15		CPT1B		BHLHE22		CORO1A
	ARHGAP20		CPT2		BHLHE41		CORO2A
	ARHGAP22		CPVL		BHMT2		CORO7
	ARHGAP23		CREG1		BID		COTL1
	ARHGAP24		CRNDE		BIN2		COX7A1
	ARHGAP25		CRTAM		BIRC3		CPS1
	ARHGAP27		CRYAB		BLNK		CPVL
	ARHGAP28		CSDC2		BLOC1S1		CREBL2
	ARHGAP29		CSF1R		BLOC1S2		CREG1
	ARHGAP30		CSF3R		BLVRB		CRTAM
	ARHGAP4		CSK		BMF		CRYL1
	ARHGAP42		CSRP2		BMP2		CSF1R
	ARHGAP5		CSTB		BMP2K		CSF2RA
	ARHGAP9		CTF1		BMP8A		CSK
	ARHGDIB		CTNNAL1		BMX		CSRP1
	ARHGEF10L		CTSA		BNIP3		CSRP2
	ARHGEF11		CTSB		BOC		CSTB
	ARHGEF12		CTSD		BOK		CTNNAL1
	ARHGEF15		CTSH		BORA		CTSA
	ARHGEF16		CTSS		BRAT1		CTSB
	ARHGEF17		CTSZ		BRD7P3		CTSD
	ARHGEF25		CXCL16		BRI3		CTSH
	ARHGEF26		CXCR3		BRI3BP		CTSL1
	ARHGEF37		CXorf65		BRSK2		CTSL1P2
	ARHGEF38		CXorf69		BST1		CTSL1P8
	ARHGEF4		CYB561D2		BST2		CTSL2
	ARHGEF5		CYBA		BTK		CTSS
	ARHGEF7		CYBASC3		BTNL9		CTSZ
	ARHGEF9		CYBB		BVES		CTTN
	ARID3A		CYP27A1		C10orf10		CX3CL1
	ARID3B		CYP2S1		C10orf108		CXADR
	ARID5A		CYTH4		C10orf11		CXADRP3
	ARID5B		DAAM2		C10orf125		CXCL16
	ARL1		DAB2		C11orf35		CXCR3
	ARL11		DACT3		C11orf45		CXCR4
	ARL4C		DAGLA		C11orf75		CXorf69
	ARL4D		DAGLB		C11orf96		CXXC4
	ARL5A		DAPK3		C12orf23		CYB561D2
	ARL5B		DAPP1		C12orf49		CYB5R4
	ARL6IP1		DBN1		C12orf5		CYBA
	ARMC7		DBNDD2		C12orf76		CYBB
	ARMC9		DCUN1D4		C13orf15		CYFIP1
	ARMCX1		DDR2		C14orf109		CYP27A1
	ARMCX2		DDX28		C14orf180		CYP27B1
	ARMCX3-AS1		DDX60L		C14orf34		CYP2S1
	ARNTL2		DEF6		C14orf37		CYTH4
	ARPC1B		DENND1C		C15orf27		DAAM2
	ARPC3		DENND2D		C15orf38		DACT3
	ARPC5		DENND4B		C15orf41		DAPP1
	ARRB1		DEPDC7		C15orf48		DBI
	ARRB2		DES		C15orf59		DBN1
	ARRDC1		DGKZ		C16orf54		DCK
	ARRDC3		DHRS9		C16orf70		DCLK1
	ARRDC4		DIP2C		C16orf79		DDR2
	ARRDC5		DIRC2		C16orf89		DDX28
	ARSA		DIXDC1		C17orf28		DEF6
	ARSB		DLEC1		C17orf82		DENND1C
	ARVCF		DLG3		C17orf87		DENND2D
	ASAH1		DLG5		C18orf32		DES
	ASAP1		DMD		C19orf2		DFNA5
	ASAP1-IT1		DNAJB5		C19orf38		DHDH
	ASAP2		DNAJC21		C19orf81		DHRS9
	ASAP3		DNMT1		C1orf115		DIP2C
	ASB16		DOCK2		C1orf123		DIRC2
	ASCC3		DOCK4		C1orf162		DKFZP547J0410
	ASCL2		DOCK8		C1orf183		DLC1
	ASF1B		DOK1		C1orf195		DLG3
	ASGR1		DOK3		C1orf213		DLG5
	ASGR2		DOK6		C1orf228		DMD
	ASH1L		DOPEY2		C1orf38		DMPK
	ASNS		DPEP2		C1orf70		DMXL2
	ASPA		DPP4		C1orf85		DNAJB5
	ASPHD1		DPP7		C1orf93		DNAJC5B
	ASPM		DPRXP4		C1orf96		DNASE1L1
	ASPN		DPY19L2		C1QA		DNASE2
	ASS1		DRAM1		C1QB		DNASE2B
	ASXL3		DRAM2		C1QC		DNMT1
	ATAD3A		DSC2		C1QTNF1		DOCK2
	ATF3		DTX3L		C1QTNF3		DOCK8
	ATF5		DYNC1LI2		C1QTNF4		DOK1
	ATF7IP2		ECEL1P2		C1R		DOK3
	ATG16L2		EDEM2		C1S		DOPEY2
	ATG7		EFHA2		C2		DPEP2
	ATL1		EFHD2		C20orf194		DPP7
	ATN1		EFTUD2		C20orf24		DPY19L2
	ATOH8		EGFR		C20orf3		DPY19L2P3
	ATP11A		EMILIN2		C20orf72		DPYSL3
	ATP13A1		EMR2		C21orf63		DRAM1
	ATP1A2		ENAH		C21orf96		DRAM2
	ATP1B1		EPB41L5		C2CD2L		DSC2
	ATP1B3		EPHB2		C2orf18		DSE
	ATP2A2		ESD		C2orf89		DUSP10
	ATP2C1		ETNK2		C3AR1		EBF1
	ATP6AP1		EVI2B		C3orf26		ECEL1P2
	ATP6AP1L		F11R		C3orf32		EDEM2
	ATP6AP2		F8A1		C3orf62		EDNRA
	ATP6V0A1		FABP5		C3orf70		EFHA2
	ATP6V0B		FAM100B		C4A		EFHD2
	ATP6V0C		FAM105A		C4B		EFS
	ATP6V0D1		FAM110A		C4orf32		EFTUD2
	ATP6V0D2		FAM127C		C4orf43		EGFL8
	ATP6V1A		FAM129A		C4orf48		EHD2
	ATP6V1B2		FAM149A		C5AR1		EIF4EBP1
	ATP6V1C1		FAM20A		C5orf13		EMILIN2
	ATP6V1F		FAM20B		C5orf20		EMP3
	ATP8A1		FAM49B		C5orf24		EMR2
	ATP8B1		FAM54A		C5orf27		EMX2
	ATP8B2		FAM59A		C5orf62		EMX2OS
	ATP8B4		FAM71E1		C6		ENAH
	ATP9A		FAM78A		C6orf1		ENTPD1
	ATRN		FAM83H		C6orf105		EPAS1
	ATXN3		FAM96A		C6orf115		EPB41L3
	AUH		FAR2		C6orf168		EPHA4
	AURKA		FASLG		C6orf174		EPHB2
	AVEN		FASTKD1		C6orf192		EPHX2
	AVPI1		FBP1		C6orf97		EPN2
	AVPR1A		FBXL16		C7		ERO1L
	AXIN2		FBXO41		C7orf29		ESAM
	B2M		FBXW4		C7orf55		ETV5
	B3GALNT2		FCER1G		C7orf63		F11R
	B3GALT6		FCGR1B		C8orf22		FABP5
	B3GALTL		FCGR2A		C8orf56		FAM101A
	B3GAT3		FCGR2C		C8orf60		FAM105A
	B3GNT2		FCGR3A		C9orf125		FAM107B
	B3GNT5		FCGRT		C9orf139		FAM110A
	B3GNT8		FCHO1		C9orf150		FAM172A
	B3GNT9		FERMT2		C9orf167		FAM184A
	B3GNTL1		FERMT3		C9orf47		FAM189A2
	B4GALNT1		FGD2		C9orf72		FAM195A
	B4GALT5		FGD3		C9orf91		FAM20A
	B9D2		FGF13		CA2		FAM20B
	BAG2		FGR		CA3		FAM46B
	BAG3		FHAD1		CA4		FAM49A
	BAHCC1		FILIP1		CA8		FAM49B
	BAI1		FKBP15		CABLES1		FAM54A
	BAI3		FLI1		CABP1		FAM59A
	BAIAP2		FLJ46906		CACHD1		FAM70A
	BAMBI		FLJ90757		CACNA1A		FAM78A
	BARD1		FLNC		CACNA1H		FAM82A2
	BASP1		FMNL1		CACNA2D1		FAM83H
	BATF		FOLR2		CACNA2D3		FAM96A
	BATF2		FOXC1		CACNA2D4		FANCE
	BAX		FOXN3		CACNB2		FAR2
	BBC3		FRK		CADM1		FBP1
	BCAM		FRMD4B		CALCOCO2		FBXL7
	BCAP31		FRY		CALCRL		FBXO16
	BCAS1		FTH1		CALML3		FBXO32
	BCAT1		FTL		CAMK1D		FBXO41
	BCHE		FUCA1		CAMK1G		FBXO6
	BCKDHB		FUCA2		CAMK2D		FCER1G
	BCL11B		FUT4		CAMK2N1		FCGR1B
	BCL2A1		FXYD1		CAMP		FCGR2A
	BCL3		FYB		CAMSAP2		FCGR2C
	BCL6		FYCO1		CAPG		FCGR3A
	BCL7A		GAA		CAPN3		FCGRT
	BCL9		GAB1		CAPN5		FCHO1
	BCL9L		GAB3		CAPZA1		FCHO2
	BCR		GADD45A		CARD16		FCRLB
	BDH1		GAL3ST4		CARD17		FERMT2
	BDKRB1		GALC		CARD9		FERMT3
	BDKRB2		GALNS		CASKIN2		FGD1
	BDNF		GALNT6		CASP1		FGD2
	BEND5		GARNL3		CASP8		FGD3
	BEND7		GAS2L3		CASQ2		FGF13
	BEST1		GBA		CATSPER1		FGFR1
	BEX1		GBAP1		CAV1		FGR
	BEX2		GBP5		CAV3		FHAD1
	BEX5		GCNT1		CBX6		FHL5
	BFSP1		GCSH		CCDC109B		FILIP1
	BGLAP		GEMIN7		CCDC122		FKBP15
	BGN		GGA1		CCDC130		FLJ46906
	BHLHE40		GGA2		CCDC136		FLNA
	BHLHE41		GGT8P		CCDC151		FLNC
	BHMT2		GGTLC1		CCDC25		FLVCR2
	BID		GIMAP2		CCDC28A		FMNL1
	BIN2		GINS1		CCDC30		FMNL2
	BIRC3		GKAP1		CCDC7		FNIP2
	BIRC5		GLA		CCDC71		FRMD4B
	BLID		GLB1		CCDC85A		FRY
	BLK		GLT25D1		CCDC85B		FTH1
	BLM		GM2A		CCDC88A		FTHL17
	BLNK		GMFG		CCDC88B		FTL
	BLOC1S1		GMIP		CCL14		FUCA1
	BLOC1S2		GNAI2		CCL18		FUCA2
	BLVRB		GNAZ		CCL20		FUT4
	BMF		GNG12		CCL3		FXYD2
	BMP2		GNG8		CCL3L3		FYB
	BMP2K		GNGT2		CCL4		FZD4
	BMP5		GNL1		CCL5		GAA
	BMPR1A		GNPTAB		CCL7		GAB3
	BMPR1B		GNPTG		CCND1		GABRE
	BMPR2		GNS		CCNO		GAL3ST4
	BMX		GPD1L		CCNYL1		GALC
	BNIP3		GPNMB		CCR1		GALE
	BOC		GPR125		CCR10		GALM
	BOK		GPR132		CCR2		GALNS
	BOP1		GPR137B		CCR5		GALNT6
	BORA		GPR160		CCR7		GALNTL1
	BRD7P3		GPR18		CCRL2		GALNTL2
	BRI3		GPR34		CD109		GARNL3
	BRI3BP		GPR65		CD14		GAS2L3
	BRMS1L		GPRASP2		CD163		GATAD2B
	BRSK2		GPRIN3		CD180		GBA
	BST1		GPSM3		CD2		GBAP1
	BST2		GPX1		CD226		GCHFR
	BTBD16		GRAMD4		CD24		GCNT1
	BTBD3		GRB2		CD27		GGA1
	BTC		GREB1L		CD274		GGA2
	BTG1		GRIN3B		CD28		GGT8P
	BTG2		GSS		CD300A		GGTLC1
	BTG3		GTSE1		CD300C		GGTLC2
	BTK		GUCA2B		CD300LF		GINS1
	BTN3A2		GULP1		CD320		GJA4
	BTNL9		GUSB		CD33		GJC1
	BUB1		GVINP1		CD36		GK
	BUB1B		GZMA		CD37		GK3P
	BVES		H2AFJ		CD38		GLA
	BYSL		H2AFY		CD3D		GLB1
	BZW2		H3F3B		CD3E		GLUL
	C10orf10		HABP4		CD3G		GM2A
	C10orf105		HADH		CD4		GMIP
	C10orf107		HAVCR2		CD40		GNA15
	C10orf108		HCAR3		CD40LG		GNAI1
	C10orf11		HCK		CD44		GNAZ
	C10orf116		HCLS1		CD46		GNG12
	C10orf125		HCST		CD5		GNGT2
	C10orf35		HDAC10		CD52		GNL1
	C10orf58		HDGFRP3		CD53		GNPDA1
	C11orf35		HDX		CD55		GNPTAB
	C11orf45		HENMT1		CD58		GNPTG
	C11orf52		HES4		CD5L		GNS
	C11orf67		HEXA		CD6		GPER
	C11orf75		HEXB		CD68		GPNMB
	C11orf96		HEXIM1		CD70		GPR125
	C12orf23		HJURP		CD74		GPR132
	C12orf28		HK3		CD80		GPR137B
	C12orf29		HLA-DMA		CD82		GPR20
	C12orf49		HLA-DMB		CD83		GPR65
	C12orf5		HLA-DPA1		CD84		GPR77
	C12orf53		HLA-DPB1		CD8A		GPR84
	C12orf75		HLA-DPB2		CD8B		GPRASP2
	C12orf76		HLA-DQA1		CD9		GPRIN3
	C13orf15		HLA-DQB1		CD96		GPSM3
	C13orf33		HLA-DQB2		CDC42BPA		GPX1
	C14orf109		HLA-DRA		CDC42EP1		GRAMD1B
	C14orf128		HLA-DRB1		CDC42EP4		GRAMD4
	C14orf132		HLA-DRB4		CDC73		GRB2
	C14orf176		HLA-E		CDCA7L		GRIN3B
	C14orf180		HLA-G		CDCP1		GRINA
	C14orf28		HLA-J		CDH1		GRK6
	C14orf34		HMGA1P4		CDH19		GSTO1
	C14orf37		HMHA1		CDH23		GTF2IRD2
	C14orf41		HN1		CDH3		GUCY1B3
	C15orf23		HNRNPA0		CDH6		GUSB
	C15orf27		HPCAL1		CDK14		H2AFY
	C15orf38		HPSE2		CDK6		HAGHL
	C15orf39		HRC		CDKL1		HAMP
	C15orf41		HRK		CDKN1B		HAVCR2
	C15orf48		HS3ST1		CDKN2A		HCK
	C15orf5		HS3ST2		CDKN2C		HCLS1
	C15orf52		HSPA12A		CDKN2D		HCST
	C15orf59		HSPB2		CDON		HDAC5
	C16orf54		HSPB8		CDS2		HEATR3
	C16orf59		HVCN1		CEACAM21		HEXA
	C16orf61		ICOSLG		CEBPA		HEXB
	C16orf70		IDH1		CEBPB		HEY2
	C16orf79		IFI30		CEBPE		HIP1R
	C16orf88		IFNAR1		CECR1		HK2
	C16orf89		IGF2BP3		CECR5-AS1		HK3
	C17orf107		IGF2R		CENPBD1		HLA-DMA
	C17orf108		IGFBPL1		CENPC1		HLA-DMB
	C17orf58		IGFLR1		CEP112		HLA-DPA1
	C17orf69		IGSF6		CEP95		HLA-DPB1
	C17orf79		IKZF1		CERS1		HLA-DPB2
	C17orf82		IL10RA		CERS4		HLA-DRA
	C17orf87		IL10RB		CES1		HLA-DRB1
	C17orf88		IL16		CFD		HLA-DRB4
	C17orf96		IL17B		CFH		HLA-E
	C18orf1		IL17RA		CFHR3		HLA-G
	C19orf10		IL18		CFHR4		HMGA1
	C19orf2		IL1RN		CHCHD10		HMGB3P1
	C19orf38		IL21R		CHI3L2		HMHA1
	C19orf59		IL2RB		CHIT1		HN1
	C19orf81		IL2RG		CHKB		HNMT
	C1orf115		IL4I1		CHN1		HOTAIR
	C1orf123		IL6ST		CHPF2		HOXA10
	C1orf130		ILK		CHRD		HOXA4
	C1orf133		IMMP2L		CHRDL1		HOXA5
	C1orf138		INPP5A		CHRFAM7A		HOXA6
	C1orf162		INPP5D		CHRM3		HOXA7
	C1orf183		INSL3		CHRM4		HOXA9
	C1orf186		IPO5		CHRNA1		HOXC10
	C1orf190		IPW		CHST11		HOXC4
	C1orf195		IQCJ-SCHIP1		CHST8		HOXC5
	C1orf198		IQGAP3		CIB2		HOXC6
	C1orf21		IRF8		CIDEB		HOXC8
	C1orf213		ISCA2		CIITA		HOXC9
	C1orf228		ITGA4		CILP		HOXD3
	C1orf31		ITGAL		CILP2		HOXD8
	C1orf38		ITGAM		CIR1		HPCAL1
	C1orf51		ITGAX		CISD2		HPS5
	C1orf54		ITGB7		CKB		HPSE
	C1orf70		ITPR1		CKLF		HPSE2
	C1orf85		JAKMIP2		CKM		HRC
	C1orf93		JAM3		CLCN7		HRK
	C1orf96		JPH2		CLDN11		HS3ST2
	C1QA		KCMF1		CLDN14		HSBP1L1
	C1QB		KCNA3		CLDN23		HSPA12A
	C1QC		KCNA5		CLDN7		HSPA6
	C1QTNF1		KCNAB1		CLEC12A		HSPB2
	C1QTNF2		KCNAB2		CLEC3B		HSPB6
	C1QTNF3		KCNE3		CLEC4A		HSPG2
	C1QTNF4		KCNIP3		CLEC5A		HTR7
	C1QTNF6		KCNJ5		CLEC7A		HTRA4
	C1QTNF7		KCNK13		CLECL1		HVCN1
	C1QTNF8		KCNMA1		CLIC3		ICOSLG
	C2		KCNMB1		CLIC5		IDH1
	C20orf103		KCNN4		CLIP4		IFI30
	C20orf194		KCNQ1		CLK1		IFNAR1
	C20orf24		KCTD3		CLMN		IFNAR2
	C20orf27		KCTD9		CLMP		IFNGR1
	C20orf3		KHDRBS3		CLN3		IGANRP
	C20orf46		KIAA0226L		CLN6		IGF2BP3
	C20orf72		KIAA0930		CLPB		IGF2R
	C20orf96		KIAA1430		CLSTN2		IGFBP5
	C21orf63		KLF12		CLTC-IT1		IGSF6
	C21orf7		KLHDC7B		CMKLR1		IKZF1
	C21orf90		KLHL23		CMTM3		IL10RA
	C21orf96		KLHL6		CMTM6		IL10RB
	C22orf29		KLK1		CMTM7		IL17RA
	C22orf34		KLRG1		CMYA5		IL18
	C2CD2		KMO		CNDP2		IL1RN
	C2CD2L		KPNA2		CNIH3		IL23A
	C2CD4A		KTN1		CNN2		IL2RG
	C2orf18		LAIR1		CNN3		IL4I1
	C2orf40		LAMP1		CNNM4		INPP5D
	C2orf55		LAMP3		CNPY3		IPO5
	C2orf84		LAP3		CNR1		IQGAP2
	C2orf89		LAPTM5		CNTFR		IQGAP3
	C3		LARGE		CNTN3		IRAK1
	C3AR1		LARP1B		CNTN6		IRF8
	C3orf18		LARP6		CNTNAP3		ISCA2
	C3orf26		LAT2		CNTNAP3B		ISM1
	C3orf32		LCK		COCH		ITGA7
	C3orf52		LCP2		COL12A1		ITGAL
	C3orf62		LDB3		COL16A1		ITGAM
	C3orf70		LDHB		COL18A1		ITGAX
	C4orf32		LDOC1		COL1A1		ITGB7
	C4orf43		LGALS3		COL1A2		ITIH3
	C4orf48		LGALS9		COL3A1		ITIH5
	C4orf49		LGALS9C		COL4A2		JAKMIP2
	C4orf7		LGALSL		COL4A3BP		JAM3
	C5AR1		LGMN		COL4A6		JMY
	C5orf13		LHFPL2		COL5A2		JPH2
	C5orf20		LILRA2		COL6A1		KANK2
	C5orf24		LILRA3		COL6A2		KATNAL1
	C5orf27		LILRA4		COLEC12		KCNAB1
	C5orf39		LILRA6		COMMD5		KCNAB2
	C5orf4		LILRB1		COMMD8		KCNE3
	C5orf46		LILRB2		COMMD9		KCNIP3
	C5orf54		LILRB3		COMP		KCNJ5
	C5orf58		LILRB4		COMT		KCNJ8
	C5orf62		LIMCH1		COPG2IT1		KCNK13
	C6		LIMK1		CORO1A		KCNK6
	C6orf1		LIMS2		CORO2A		KCNN4
	C6orf105		LINC00086		CORO7		KCTD1
	C6orf108		LINC00087		COTL1		KCTD15
	C6orf115		LINC00472		COX1		KCTD3
	C6orf125		LINC00478		CP		KHDRBS3
	C6orf145		LIPA		CPA1		KIAA0226L
	C6orf154		LMOD1		CPEB1		KIAA0408
	C6orf168		LOC100127983		CPEB4		KIAA0485
	C6orf174		LOC100128420		CPPED1		KIAA0922
	C6orf186		LOC100129781		CPS1		KIAA0930
	C6orf192		LOC100129846		CPT1A		KIAA1324L
	C6orf225		LOC100131096		CPT1B		KIAA1598
	C6orf26		LOC100131733		CPT2		KIRREL
	C6orf62		LOC100270746		CPVL		KLF12
	C6orf97		LOC100288432		CR1L		KLHL23
	C7		LOC100302640		CRABP2		KLHL29
	C7orf10		LOC100505481		CREBL2		KLHL6
	C7orf29		LOC100505592		CREG1		KLK1
	C7orf40		LOC100505702		CRHBP		KMO
	C7orf41		LOC100506299		CRLF1		KRT31
	C7orf50		LOC100506459		CRLF3		KYNU
	C7orf53		LOC100506585		CRTAC1		LACTB
	C7orf55		LOC100506897		CRTAM		LAIR1
	C7orf58		LOC100506948		CRYBB1		LAMA5
	C7orf63		LOC100507150		CRYGN		LAMB2
	C7orf74		LOC100507239		CRYL1		LAMC1
	C8orf22		LOC100507417		CSDA		LAMP2
	C8orf31		LOC100507540		CSF1R		LAPTM5
	C8orf4		LOC100507554		CSF2RA		LARGE
	C8orf40		LOC100508196		CSF3R		LCA5
	C8orf46		LOC100509553		CSGALNACT1		LCK
	C8orf60		LOC100630918		CSK		LCP2
	C8orf84		LOC100652963		CSRNP3		LDB3
	C9orf125		LOC100653058		CST7		LDHB
	C9orf139		LOC100653060		CSTB		LDOC1
	C9orf140		LOC115110		CTH		LGALS1
	C9orf150		LOC158402		CTNNAL1		LGALS3
	C9orf167		LOC282997		CTSA		LGALS9
	C9orf23		LOC283050		CTSB		LGALS9C
	C9orf3		LOC283075		CTSD		LGALSL
	C9orf30		LOC283143		CTSH		LGI4
	C9orf46		LOC283174		CTSL1		LGMN
	C9orf47		LOC283352		CTSL1P2		LHFP
	C9orf69		LOC283454		CTSL1P8		LHFPL2
	C9orf72		LOC284950		CTSL2		LILRA2
	C9orf82		LOC389765		CTSS		LILRA3
	C9orf9		LOC400027		CTSW		LILRA4
	C9orf91		LOC401093		CTSZ		LILRA5
	CA12		LOC440149		CTTN		LILRA6
	CA2		LOC606724		CTTNBP2		LILRB1
	CA3		LOC641746		CX3CL1		LILRB2
	CA4		LOC643723		CXADR		LILRB3
	CA8		LOC643988		CXADRP3		LILRB4
	CAB39L		LOC644189		CXCL10		LIMK1
	CABLES1		LOC645954		CXCL12		LIMS2
	CABP1		LOC729468		CXCL14		LINC00087
	CABS1		LOC729970		CXCL16		LIPA
	CABYR		LOC92249		CXCR2P1		LITAF
	CACNA1A		LONRF2		CXCR3		LMOD1
	CACNA1C		LPAR5		CXCR4		LOC100129781
	CACNA1H		LPCAT2		CXCR6		LOC100129846
	CACNA2D1		LPP		CXorf65		LOC100130009
	CACNA2D2		LPXN		CXXC4		LOC100130238
	CACNA2D3		LRCH2		CYB561D2		LOC100130876
	CACNA2D4		LRMP		CYB5R4		LOC100131096
	CACNB1		LRP6		CYBA		LOC100131657
	CACNB2		LRRC33		CYBASC3		LOC100131733
	CACNG6		LRRC49		CYBB		LOC100132741
	CAD		LRRC6		CYFIP1		LOC100133050
	CADM1		LRRC8A		CYP27A1		LOC100133445
	CADM3		LRRC8D		CYP27B1		LOC100133985
	CALB2		LRRK1		CYP2S1		LOC100240734
	CALCOCO1		LSP1		CYP51A1		LOC100270746
	CALCOCO2		LST1		CYP7B1		LOC100287375
	CALD1		LTB		CYTH1		LOC100287628
	CALM1		LY86		CYTH4		LOC100288432
	CALML3		LY96		CYTIP		LOC100505500
	CALR		LYL1		DAAM2		LOC100505592
	CAMK1D		LYN		DAB2		LOC100505702
	CAMK1G		LYPLA2		DAB2IP		LOC100506115
	CAMK2D		M6PR		DAGLA		LOC100506299
	CAMK2G		MAD1L1		DAGLB		LOC100506548
	CAMK2N1		MAF		DAPK2		LOC100506585
	CAMP		MAFB		DAPP1		LOC100506783
	CAMSAP2		MAGI2		DBI		LOC100506897
	CAND2		MAGI3		DBN1		LOC100506985
	CAP2		MAN2B1		DBP		LOC100507009
	CAPG		MANBA		DCDC2		LOC100507015
	CAPN1		MANBAL		DCHS1		LOC100507149
	CAPN3		MAP1B		DCK		LOC100507239
	CAPN5		MAP2		DCLK1		LOC100507311
	CAPZA1		MAP3K1		DCLRE1B		LOC100507417
	CARD16		MAP3K14		DCN		LOC100507448
	CARD17		MAP4K1		DCUN1D4		LOC100507540
	CARD6		MAP7D3		DDIT4L		LOC100510710
	CARD8		MAP9		DDR2		LOC100653058
	CARD9		MAPK13		DDX17		LOC115110
	CARNS1		MAPKAPK3		DDX28		LOC145820
	CARTPT		MARC2		DDX60L		LOC153577
	CASKIN1		MARCH9		DEF6		LOC158402
	CASKIN2		MARCKS		DEFB124		LOC283050
	CASP1		MARK1		DEM1		LOC283143
	CASP4		MATK		DENND1C		LOC283352
	CASP5		MCM5		DENND2D		LOC283454
	CASP8		MCOLN1		DENND4B		LOC283728
	CASQ1		MEGF10		DES		LOC285957
	CASQ2		MEI1		DFNA5		LOC286437
	CASZ1		MFNG		DGCR14		LOC375295
	CAT		MFSD1		DGKA		LOC388780
	CATSPER1		MFSD5		DGKD		LOC389765
	CATSPERB		MFSD7		DHDH		LOC400043
	CATSPERG		MGAT4A		DHRS9		LOC400456
	CAV1		MIAT		DHX58		LOC401093
	CAV2		MIB1		DIAPH2		LOC440149
	CAV3		MICB		DIO3		LOC641746
	CBFA2T3		MID2		DIO3OS		LOC643988
	CBLN3		MILR1		DIP2C		LOC644189
	CBLN4		MIOS		DIRAS1		LOC644192
	CBR3		MIPOL1		DIRC2		LOC645638
	CBS		MIS18BP1		DKFZP547J0410		LOC645722
	CBX6		MKNK1		DKFZp686M1136		LOC645954
	CC2D2A		MLLT4		DKFZp761E198		LOC728061
	CCDC102A		MMD		DLC1		LOC729468
	CCDC106		MMP12		DLEC1		LOC729678
	CCDC107		MMP7		DLG5		LOC731424
	CCDC109B		MMP9		DLGAP4		LPAR5
	CCDC122		MN1		DMP1		LPCAT2
	CCDC136		MNAT1		DMXL2		LPHN2
	CCDC137		MNDA		DNAJC15		LPHN3
	CCDC144A		MOB3A		DNAJC5		LPP
	CCDC146		MORC4		DNAJC5B		LPXN
	CCDC151		MPDU1		DNASE1L1		LRCH2
	CCDC154		MPDZ		DNASE2		LRIG3
	CCDC167		MPEG1		DNASE2B		LRP5
	CCDC19		MPP1		DNM3		LRP6
	CCDC25		MPP2		DNM3OS		LRRC10B
	CCDC28A		MPP7		DOCK10		LRRC3
	CCDC3		MPRIP		DOCK2		LRRC33
	CCDC30		MREG		DOCK8		LRRC49
	CCDC42		MRPL33		DOK1		LRRC6
	CCDC6		MRVI1		DOK3		LRRC8A
	CCDC7		MS4A14		DOK5		LRRC8D
	CCDC71		MS4A4A		DOK6		LSP1
	CCDC77		MS4A4E		DOPEY2		LSR
	CCDC8		MS4A6A		DPEP2		LST1
	CCDC80		MS4A7		DPH3		LUC7L
	CCDC81		MSH5		DPP3		LY75
	CCDC85A		MSR1		DPP4		LY86
	CCDC85B		MSRB3		DPP7		LY96
	CCDC88A		MTMR14		DPRXP4		LYN
	CCDC88B		MTSS1		DPY19L2		LYSMD1
	CCDC9		MXRA7		DPY19L2P2		M6PR
	CCL13		MYBPC3		DPY19L2P3		MACC1
	CCL18		MYCL1		DRAM1		MAD1L1
	CCL19		MYD88		DRAM2		MAF
	CCL2		MYEF2		DSC2		MAFB
	CCL20		MYL2		DSE		MAGI2
	CCL21		MYL6		DTWD1		MAGI3
	CCL26		MYL9		DTX1		MALAT1
	CCL3		MYLK		DTX3L		MAN2B1
	CCL3L3		MYO1F		DUSP10		MANBA
	CCL4		MYO1G		DUSP14		MAP1B
	CCL5		MYO5A		DUSP18		MAP1LC3A
	CCL7		MYO7A		DYNC1LI2		MAP3K14
	CCNA2		MYOC		DZIP1		MAP4K1
	CCNB1		MYOCD		EAF2		MAP7D3
	CCNB1IP1		MYOM1		EBF1		MAPK13
	CCNB2		NACAD		EBI3		MAPK4
	CCND1		NAGA		EBPL		MAPKAPK3
	CCND2		NAGK		ECE1		MARC2
	CCNE1		NAGPA		ECEL1		MARCH9
	CCNE2		NAIP		ECEL1P2		MARCO
	CCNG1		NAP1L3		ECM1		MATK
	CCNH		NAP1L5		EDARADD		MBD4
	CCNL1		NAPSA		EDEM2		MCAM
	CCNO		NBEA		EDNRA		MCM5
	CCNYL1		NBEAL1		EEF1DP3		MCOLN1
	CCR1		NCEH1		EEF1E1		MCOLN2
	CCR10		NCF1		EEF2K		MCOLN3
	CCR2		NCF2		EEPD1		ME2
	CCR3		NCF4		EFHD2		MEGF10
	CCR5		NCKAP1		EFS		MEI1
	CCR7		NCKAP1L		EGFL8		MERTK
	CCRL1		NCS1		EGFR		METTL7B
	CCRL2		NCSTN		EGR2		MFNG
	CCT3		NDUFA4		EHBP1		MFSD1
	CD109		NDUFAF2		EHD1		MFSD2A
	CD14		NECAP2		EHD2		MFSD3
	CD151		NET1		EI24		MFSD7
	CD163		NEURL3		EIF1AX		MGAT4A
	CD163L1		NEXN		EIF4EBP1		MICAL3
	CD177		NFAM1		ELL2		MID2
	CD180		NFE2L3		ELOVL1		MIOS
	CD19		NFIA		ELOVL7		MIPOL1
	CD2		NFIB		EMB		MIR143HG
	CD200		NFIX		EMILIN1		MIS18BP1
	CD209		NFKBIE		EMILIN2		MKL2
	CD226		NFYB		EML1		MKNK1
	CD24		NIPAL3		EML4		MMD
	CD27		NIPSNAP3B		EMP3		MMP12
	CD274		NLGN1		EMR2		MMP7
	CD276		NLN		EMX2		MN1
	CD28		NLRC4		EMX2OS		MOB2
	CD300A		NLRP12		ENO1		MORC4
	CD300C		NOD2		ENOSF1		MPDU1
	CD300E		NPC2		ENTPD1		MPDZ
	CD300LF		NPL		ENTPD2		MPEG1
	CD320		NPNT		ENTPD3		MPP1
	CD33		NPR3		ENTPD6		MPRIP
	CD36		NRIP3		EOMES		MR1
	CD37		NRP2		EPAS1		MREG
	CD38		NSRP1		EPB41L3		MRVI1
	CD3D		NT5DC3		EPB41L4A		MS4A4A
	CD3E		NTF3		EPB41L5		MS4A6A
	CD3EAP		NUDT1		EPC1		MS4A7
	CD3G		NUP210		EPHA4		MSH5
	CD4		NUP62		EPHB2		MSR1
	CD40		NUSAP1		EPHB3		MSRB3
	CD40LG		NXF3		EPHB6		MTFP1
	CD44		NXPH3		EPHX2		MTMR14
	CD46		OAS1		EPN2		MTSS1
	CD47		OAZ1		EPS8		MTSS1L
	CD5		OBFC2A		EPSTI1		MTUS1
	CD52		OGFRL1		ERG		MUSTN1
	CD53		OPLAH		ERMAP		MXRA7
	CD55		OSBPL3		ERO1L		MYBPC3
	CD58		OSCAR		ERP27		MYD88
	CD5L		OSTF1		ERRFI1		MYH11
	CD6		OTUD7B		ESAM		MYL9
	CD68		OXCT1		ESF1		MYLK
	CD69		P2RX4		ETV5		MYO1B
	CD70		P2RX7		ETV7		MYO1F
	CD74		P2RY13		EVI2A		MYO1G
	CD80		PACSIN3		EVI2B		MYO7A
	CD82		PAG1		EXOC5		MYO9B
	CD83		PALLD		EYA2		MYOM1
	CD84		PAM		EZR		MYRIP
	CD8A		PAPD4		F2RL1		NAB1
	CD8B		PAQR4		F8A1		NAGA
	CD9		PAQR5		FABP4		NAGK
	CD93		PARD3		FABP5		NAGPA
	CD96		PARM1		FADS1		NAGS
	CD97		PARP12		FAH		NAP1L3
	CDA		PARP15		FAIM3		NAP1L5
	CDC37L1		PART1		FAM100B		NAPSA
	CDC42BPA		PARVA		FAM101A		NAT1
	CDC42EP1		PARVG		FAM102A		NBEA
	CDC42EP4		PATL2		FAM105A		NBEAL1
	CDC42SE1		PAWR		FAM105B		NCEH1
	CDC45		PBX1		FAM107B		NCF1
	CDC7		PBX4		FAM110A		NCF2
	CDC73		PC		FAM110B		NCF4
	CDCA3		PCBP4		FAM113B		NCKAP1
	CDCA7		PCDH20		FAM117A		NCKAP1L
	CDCA7L		PCNA		FAM127C		NCSTN
	CDCA8		PCP2		FAM134B		NECAB3
	CDCP1		PDE4D		FAM13A		NECAP2
	CDH1		PDE6G		FAM156A		NEFH
	CDH13		PDE7A		FAM160A2		NFAM1
	CDH15		PDK3		FAM169A		NFATC4
	CDH19		PDLIM5		FAM172A		NFE2L3
	CDH22		PDS5B		FAM180B		NFIA
	CDH23		PERP		FAM184A		NFIB
	CDH3		PFKFB4		FAM189A1		NFIX
	CDH6		PFKM		FAM195A		NFKBIE
	CDK14		PGBD5		FAM198A		NFYB
	CDK17		PGD		FAM19A5		NID1
	CDK18		PGM5		FAM207A		NINJ1
	CDK5RAP2		PGR		FAM20A		NINJ2
	CDK6		PGRMC1		FAM24B		NIPAL4
	CDKL1		PHGDH		FAM26F		NKTR
	CDKL5		PI4K2A		FAM27E3		NLGN1
	CDKN1A		PIF1		FAM40B		NLGN2
	CDKN1B		PIK3AP1		FAM43B		NLN
	CDKN2A		PIK3CD		FAM46C		NLRC4
	CDKN2C		PIK3CG		FAM49A		NLRP12
	CDKN2D		PIK3R6		FAM49B		NOD2
	CDKN3		PILRA		FAM54A		NOP10
	CDO1		PION		FAM69B		NOTCH3
	CDON		PITPNB		FAM70A		NOVA1
	CDRT3		PJA2		FAM72D		NPC1
	CDT1		PKIG		FAM78A		NPC2
	CDYL2		PKM2		FAM7A1		NPFF
	CEACAM21		PLA2G15		FAM82A2		NPHP3
	CEBPA		PLA2G7		FAM83H		NPIP
	CEBPB		PLBD1		FAM96A		NPL
	CEBPD		PLCB2		FANCE		NR2F2
	CEBPE		PLCB4		FAR2		NRBF2
	CECR1		PLCG2		FASLG		NRIP3
	CECR5		PLD3		FAT1		NRP2
	CECR5-AS1		PLEK2		FAT4		NTHL1
	CENPA		PLEKHB2		FBLN1		NTN1
	CENPBD1		PLEKHO2		FBP1		NTRK2
	CENPC1		PLN		FBXL16		NTRK3
	CENPE		PLS3		FBXL7		NUDT1
	CENPM		PLSCR4		FBXO16		NUP210
	CENPV		PLTP		FBXO32		NUP62
	CEP112		PLXNB1		FBXO40		NUPR1
	CEP55		PLXNC1		FBXO41		OAS1
	CEP70		PLXND1		FBXO6		OAZ1
	CEP95		PM20D2		FCAR		OBSL1
	CERS1		PMFBP1		FCER1G		ODC1
	CERS4		PNMT		FCGR1B		OGFRL1
	CERS6		PNPLA6		FCGR2A		OLFML2A
	CES1		PNPO		FCGR2C		OLR1
	CETN2		POLD1		FCGR3A		OPLAH
	CETP		PPAPDC1A		FCGRT		OPN3
	CFB		PPARGC1B		FCHO1		OR51E2
	CFD		PPFIBP2		FCHO2		ORMDL2
	CFHR3		PPIF		FCRL6		OSBPL11
	CFHR4		PPM1B		FCRLB		OSCAR
	CFL2		PPP1CA		FDFT1		OSR2
	CFP		PPP1R12A		FDX1		OSTF1
	CH25H		PPP1R12B		FEM1B		OTUD7B
	CHAC1		PPP1R14A		FERMT3		P2RX1
	CHCHD10		PPP1R3B		FGD1		P2RX4
	CHD7		PPP1R9A		FGD2		P2RX7
	CHGA		PPP1R9B		FGD3		P4HA1
	CHI3L1		PPP2R2B		FGF18		PABPC5
	CHIT1		PPT1		FGF7		PACSIN3
	CHKA		PRDM16		FGFR1		PAG1
	CHKB		PRDM5		FGR		PALLD
	CHMP1B		PREX1		FHAD1		PAPD4
	CHMP4C		PRICKLE2		FHL2		PAQR5
	CHN1		PRKAA2		FICD		PARD3
	CHODL		PRKCD		FILIP1		PARM1
	CHPF2		PRKD1		FKBP15		PARP12
	CHRD		PRKG1		FKBP7		PARVA
	CHRDL1		PRKRA		FKBP9		PARVG
	CHRFAM7A		PRKX		FLJ39632		PAWR
	CHRM3		PRPF40B		FLJ44124		PBX1
	CHRM4		PRR11		FLJ46906		PBX4
	CHRNA1		PRR5		FLJ90757		PCDH18
	CHST11		PRR5L		FLNB		PCDHB11
	CHST15		PRUNE2		FLVCR2		PCDHB12
	CHST3		PSAP		FMN1		PCDHB14
	CHST7		PSD4		FMNL1		PCK2
	CHST8		PSEN2		FMNL2		PCP2
	CHSY1		PSIP1		FNIP2		PCSK6
	CHSY3		PSMB10		FOLR2		PDE1A
	CHTF18		PSTPIP1		FONG		PDE1C
	CHURC1		PTAFR		FOSL2		PDE3B
	CIB2		PTBP2		FOXO1		PDE4D
	CIDEA		PTCRA		FPR1		PDE6B
	CIDEB		PTGS1		FRAT1		PDE6G
	CIDEC		PTK2B		FREM1		PDGFRB
	CIITA		PTPLA		FRMD4B		PDLIM5
	CILP		PTPN18		FRMD6		PDPN
	CILP2		PTPN22		FRRS1		PDS5B
	CIR1		PTPN6		FRYL		PDZRN4
	CISD2		PTPN7		FSTL1		PEG10
	CITED2		PTPRC		FTCD		PELI2
	CITED4		PTPRCAP		FTH1		PFKFB4
	CKAP2L		PTPRE		FTHL17		PFKM
	CKAP4		PTPRG		FTL		PGBD5
	CKB		PTPRJ		FUCA1		PGD
	CKLF		PVRIG		FUCA2		PGK1
	CKM		PVRL3		FUT4		PGM5
	CKMT2		PVRL4		FXYD2		PHGDH
	CKS2		PWWP2B		FYB		PI4K2A
	CLC		PYCARD		FZD2		PIK3AP1
	CLCF1		PYDC1		FZD4		PIK3CD
	CLCN7		PYGM		FZD5		PIK3R6
	CLDN11		PYGO1		GAA		PILRA
	CLDN14		QPCT		GAB3		PION
	CLDN23		RAB21		GABBR1		PITPNB
	CLDN7		RAB23		GABRE		PITX1
	CLEC10A		RAB35		GADD45GIP1		PKD2L1
	CLEC11A		RAB42		GAL		PLA2G15
	CLEC12A		RAB7B		GAL3ST4		PLA2G7
	CLEC18B		RAB8A		GALC		PLBD1
	CLEC18C		RAB9B		GALE		PLCB2
	CLEC2B		RAC2		GALM		PLCB4
	CLEC3A		RAD51AP1		GALNS		PLCE1
	CLEC3B		RAI2		GALNT14		PLD3
	CLEC4A		RALA		GALNT3		PLEK2
	CLEC4D		RAMP1		GALNT5		PLEKHA4
	CLEC4G		RAP2B		GALNT6		PLEKHB2
	CLEC4GP1		RASAL3		GALNTL1		PLEKHG3
	CLEC5A		RASGRP2		GALNTL2		PLEKHH2
	CLEC7A		RASGRP3		GAPT		PLEKHH3
	CLECL1		RASGRP4		GARNL3		PLEKHO2
	CLIC2		RASL10A		GAS2L3		PLIN2
	CLIC3		RASL12		GAS5		PLK1S1
	CLIC4		RASSF2		GAS7		PLXNA1
	CLIC6		RASSF3		GATA2		PLXNC1
	CLIP1		RASSF4		GATA3		PMFBP1
	CLIP3		RASSF7		GATM		PNPLA3
	CLIP4		RASSF8		GATSL3		PNPLA6
	CLK1		RBFOX2		GBA		POLD1
	CLMN		RBM27		GBAP1		PPAP2A
	CLN3		RBM47		GBP2		PPAPDC1A
	CLN6		RBMS3		GBP5		PPARGC1B
	CLPB		RBPMS		GCA		PPFIA2
	CLSTN2		RBPMS2		GCHFR		PPFIBP2
	CLTB		RCAN3		GCLC		PPIF
	CLTC-IT1		RCC2		GCNT1		PPP1R12A
	CLU		RCSD1		GCSH		PPP1R12B
	CMA1		REEP1		GDE1		PPPDE2
	CMIP		REEP3		GDF1		PPT1
	CMKLR1		REEP4		GEMIN7		PRDM5
	CMTM2		REEP5		GFI1		PRDX1
	CMTM3		RELL2		GFOD1		PREX1
	CMTM5		RGS10		GFRA1		PRICKLE2
	CMTM6		RGS14		GGA1		PRKCD
	CMTM7		RGS19		GGA2		PRKD1
	CMYA5		RGS5		GGT8P		PRKX
	CNDP2		RHBDF2		GGTLC1		PRR24
	CNIH3		RHEBL1		GGTLC2		PRR5L
	CNKSR3		RHOB		GHDC		PRRT2
	CNN1		RHOG		GHR		PRRX1
	CNN3		RIMBP3		GHRL		PRUNE2
	CNNM4		RIMKLB		GJA4		PSAP
	CNPY3		RIN3		GJC1		PSD3
	CNR1		RINL		GJC2		PSEN2
	CNTFR		RIPK3		GK		PSIP1
	CNTN1		RMI1		GK3P		PTAFR
	CNTN3		RNASE1		GLA		PTBP2
	CNTN4		RNASE6		GLB1		PTCRA
	CNTN6		RNASEH2A		GLB1L		PTGS1
	COBLL1		RNASET2		GLI1		PTK2B
	COCH		RNF11		GLI3		PTP4A3
	COL10A1		RNF130		GLIPR2		PTPN13
	COL12A1		RNF135		GLIS1		PTPN14
	COL13A1		RNF149		GLT25D1		PTPN18
	COL14A1		RNF180		GLUL		PTPN22
	COL15A1		RNF44		GM2A		PTPN6
	COL16A1		RNFT1		GMIP		PTPN7
	COL1A1		RNPEP		GNA15		PTPRC
	COL1A2		RNU105C		GNAI1		PTPRG
	COL21A1		ROCK1		GNAI2		PTPRJ
	COL24A1		ROCK2		GNAZ		PTPRK
	COL4A3		ROR1		GNG7		PTPRO
	COL4A3BP		RPGRIP1		GNGT2		PTPRS
	COL4A4		RPRD1A		GNL1		PVRL3
	COL4A5		RPS6KA1		GNPDA1		PVRL4
	COL4A6		RRAS2		GNPTAB		PWWP2B
	COL5A1		RUNX3		GNPTG		PYCARD
	COL6A2		RYR2		GNS		PYDC1
	COL6A3		RYR3		GOLGA6L1		PYGL
	COL6A6		S100A10		GOLGA6L10		PYGM
	COL8A1		S100Z		GOLGA6L6		PYGO1
	COL8A2		S1PR3		GOLGA6L9		Q6TXI9
	COLEC11		SAMD3		GOLGA7B		Q93YZ4
	COLEC12		SAMD9L		GP1BB		RAB20
	COLQ		SAP25		GPAM		RAB32
	COMMD5		SASH3		GPATCH4		RAB35
	COMMD8		SBDS		GPC3		RAB42
	COMMD9		SCAMP2		GPC6		RAB5C
	COMP		SCARB1		GPCPD1		RAB7B
	COMT		SCHIP1		GPER		RAB8A
	COPG2IT1		SCIN		GPHA2		RAB9A
	COPZ2		SCMH1		GPI		RAB9B
	COQ10B		SCO2		GPIHBP1		RAC2
	CORO1A		SCRG1		GPM6A		RAD51AP1
	CORO1C		SDSL		GPM6B		RAI2
	CORO2A		SECTM1		GPNMB		RALA
	CORO7		SEL1L3		GPR124		RAP2B
	COTL1		SELM		GPR125		RAPGEF3
	COX1		SELPLG		GPR132		RASGRP2
	COX6A2		SEMA4D		GPR133		RASL10A
	COX7A1		SEPHS2		GPR135		RASL12
	CP		SEPT1		GPR137B		RASSF2
	CPA1		SEPT10		GPR143		RASSF4
	CPA3		SEPW1		GPR171		RASSF7
	CPAMD8		SERPINA1		GPR18		RASSF9
	CPE		SESTD1		GPR183		RBFOX2
	CPEB1		SETDB2		GPR20		RBM47
	CPNE4		SEZ6L2		GPR34		RBMS3
	CPNE5		SGCA		GPR65		RBPMS
	CPNE7		SGCB		GPR77		RBPMS2
	CPPED1		SGCE		GPR84		RCAN3
	CPS1		SGK1		GPRC5C		RDH5
	CPT1A		SGK223		GPRIN3		REEP1
	CPT1B		SGPL1		GPSM3		RELT
	CPT2		SH2B3		GPX1		RENBP
	CPVL		SH2D3A		GRAMD1B		RGS10
	CPXM2		SH3BGR		GRAMD4		RGS19
	CR1		SH3BP2		GRB2		RHBDF2
	CR1L		SH3D19		GREM2		RHOG
	CRABP1		SH3KBP1		GRIA2		RILP
	CRABP2		SH3RF1		GRIN3B		RIMKLB
	CREB5		SHROOM3		GRINA		RIN3
	CREBL2		SIDT1		GRK6		RINL
	CREG1		SIGLEC1		GRP		RIPK2
	CREM		SIGLEC14		GSDMA		RIPK3
	CRHBP		SIGLEC9		GSTA4		RNASE6
	CRIP1		SIGLECP3		GSTM5		RNASEH2B
	CRIP2		SIPA1		GSTO1		RNASET2
	CRISPLD1		SIRPA		GTF2A1		RNF13
	CRISPLD2		SIRPB2		GTF2E1		RNF130
	CRLF1		SIRPG		GTF2IRD2		RNF135
	CRLF3		SIRT7		GUCY1A2		RNF138P1
	CRLS1		SIT1		GUCY1A3		RNF144B
	CRNDE		SIVA1		GUCY1B2		RNF149
	CRTAC1		SKAP1		GUCY1B3		RNF180
	CRTAM		SLA		GUSB		RNFT1
	CRY1		SLAMF6		GUSBP2		RNU105C
	CRY2		SLAMF7		GVINP1		ROCK2
	CRYAB		SLAMF8		GZMA		RP2
	CRYBB1		SLC12A9		GZMB		RPS6KA1
	CRYBB2		SLC15A3		GZMH		RRAGD
	CRYBB2P1		SLC16A5		GZMK		RSPH3
	CRYBG3		SLC20A2		GZMM		RTN4R
	CRYGN		SLC22A18		H1FX-AS1		RUNX1T1
	CRYGS		SLC22A18AS		H2AFY		RUNX3
	CRYL1		SLC24A6		H3F3B		RYR2
	CRYM		SLC25A19		HAGHL		RYR3
	CSDA		SLC25A23		HAMP		S100A11
	CSDC2		SLC25A4		HAND2		S100A13
	CSF1R		SLC26A11		HAVCR2		S1PR3
	CSF2RA		SLC28A3		HCAR3		SALL2
	CSF3		SLC29A3		HCG4		SAMHD1
	CSF3R		SLC2A6		HCK		SASH3
	CSK		SLC2A9		HCLS1		SAT1
	CSRNP1		SLC31A2		HCST		SAV1
	CSRNP3		SLC36A1		HDAC10		SBDS
	CSRP1		SLC37A2		HDGFRP3		SCAMP2
	CSRP2		SLC37A4		HDHD1		SCARB1
	CST6		SLC38A6		HEATR3		SCD
	CST7		SLC38A7		HEBP2		SCIN
	CSTB		SLC38A9		HEPH		SCMH1
	CTAG1A		SLC39A11		HERC2P2		SCN4B
	CTAG2		SLC43A2		HERC2P4		SCRG1
	CTDSPL		SLC46A1		HERC2P9		SDCBP
	CTF1		SLC4A11		HES2		SDCCAG3
	CTH		SLC6A12		HES4		SDS
	CTHRC1		SLC6A6		HES5		SDSL
	CTNNAL1		SLC7A7		HEXA		SEC23B
	CTPS		SLCO2B1		HEXB		SELENBP1
	CTSA		SLFN11		HEYL		SELM
	CTSB		SLMAP		HGF		SELPLG
	CTSC		SMAD9		HIF3A		SEMA4C
	CTSD		SMAP2		HIP1R		SEPT7P2
	CTSF		SMARCA1		HIPK3		SEPW1
	CTSH		SMTN		HIST1H1C		SERPINA1
	CTSK		SNAI3		HIST1H4A		SETMAR
	CTSL1		SNTA1		HIST1H4B		SFT2D1
	CTSL1P2		SNX10		HIST1H4C		SGCB
	CTSL1P8		SNX20		HIST1H4D		SGCE
	CTSL2		SOBP		HIST1H4I		SGK3
	CTSS		SORBS1		HIST1H4K		SGPL1
	CTSW		SP140		HIST1H4L		SH2B3
	CTSZ		SPAG16		HIST2H2AB		SH3BGRL3
	CTTN		SPARCL1		HIST2H2AC		SH3D19
	CTTNBP2		SPEG		HIST2H4B		SH3D21
	CWC27		SPG11		HK2		SH3PXD2A
	CWF19L2		SPG20		HK3		SH3TC1
	CX3CL1		SPHAR		HLA-DMA		SHOX2
	CX3CR1		SPI1		HLA-DMB		SIGLEC1
	CXADR		SPINT1		HLA-DPA1		SIGLEC14
	CXADRP3		SPN		HLA-DPB1		SIGLEC7
	CXCL1		SPOPL		HLA-DPB2		SIGLEC9
	CXCL10		SPP1		HLA-DQA1		SIRPA
	CXCL11		SPTBN1		HLA-DQA2		SIRPB1
	CXCL13		SRGAP2		HLA-DQB1		SIRPB2
	CXCL14		SRMS		HLA-DQB2		SIRPG
	CXCL16		SRPK3		HLA-DRA		SIVA1
	CXCL5		ST14		HLA-DRB1		SIX5
	CXCL9		ST3GAL6		HLA-DRB4		SLA
	CXCR2		ST6GALNAC6		HLA-DRB5		SLAMF6
	CXCR2P1		STAC3		HLA-E		SLAMF7
	CXCR3		STAG3		HLA-G		SLAMF8
	CXCR4		STARD3		HLA-J		SLC11A1
	CXCR6		STARD5		HMCN1		SLC11A2
	CXCR7		STAT5A		HMGA1		SLC12A6
	CXorf57		STBD1		HMGA1P4		SLC12A9
	CXorf65		STK10		HMGB1		SLC15A3
	CXorf69		STK17B		HMHA1		SLC16A10
	CXXC4		STK39		HMOX1		SLC16A6
	CYB561		STRA6		HN1		SLC16A9
	CYB561D1		STRN3		HNMT		SLC17A5
	CYB561D2		STXBP2		HNRNPU		SLC17A9
	CYB5R2		STYXL1		HOMER3		SLC19A1
	CYB5R3		SUB1		HOOK2		SLC1A3
	CYB5R4		SUSD1		HOTAIR		SLC20A2
	CYBA		SVIL		HOXA10		SLC22A15
	CYBASC3		SYDE2		HOXA11		SLC22A18
	CYBB		SYK		HOXA11-AS1		SLC22A18AS
	CYBRD1		SYNM		HOXA4		SLC24A6
	CYCS		SYNPO		HOXA5		SLC25A19
	CYFIP1		SYNPO2		HOXA6		SLC25A23
	CYLD		SYPL2		HOXA7		SLC25A27
	CYP1A1		SYTL1		HOXA9		SLC26A10
	CYP1B1		TACC2		HOXB3		SLC26A11
	CYP26A1		TACC3		HOXB4		SLC28A3
	CYP27A1		TAF9B		HOXB5		SLC29A3
	CYP27B1		TAGAP		HOXB9		SLC2A1
	CYP27C1		TAGLN		HOXC10		SLC2A4RG
	CYP2S1		TALDO1		HOXC12		SLC2A6
	CYP2U1		TANC1		HOXC4		SLC2A9
	CYP4B1		TARBP2		HOXC5		SLC31A1
	CYP4X1		TASP1		HOXC6		SLC31A2
	CYP51A1		TBC1D10C		HOXC8		SLC36A1
	CYP7B1		TBC1D2		HOXC9		SLC37A2
	CYSLTR1		TBC1D9		HOXD3		SLC37A4
	CYTH1		TBL1X		HOXD8		SLC38A6
	CYTH2		TBXA2R		HP		SLC38A7
	CYTH3		TCEA3		HPCAL1		SLC38A9
	CYTH4		TCEAL7		HPD		SLC39A11
	CYTIP		TCIRG1		HPGD		SLC46A1
	CYTL1		TCN2		HPGDS		SLC47A1
	DAAM1		TDP1		HPR		SLC4A11
	DAAM2		TEAD3		HPS5		SLC6A12
	DAB2		TES		HPSE		SLC6A6
	DAB2IP		TFCP2L1		HPSE2		SLC7A7
	DACT1		TFEC		HRC		SLC9A7
	DACT3		THRA		HRK		SLCO2B1
	DAG1		TIAM1		HS3ST1		SLIT3
	DAGLA		TIFAB		HS3ST2		SLMAP
	DAGLB		TIMELESS		HS3ST3A1		SMAD9
	DAO		TLR1		HS6ST3		SMARCA1
	DAPK3		TLR2		HSBP1L1		SMARCD3
	DAPP1		TLR4		HSD17B11		SMCR6
	DARC		TLR5		HSD17B6		SMPD4
	DBI		TLR7		HSP90AB1		SMPDL3A
	DBN1		TM2D2		HSPA12A		SMS
	DBNDD2		TM4SF19		HSPA13		SMTN
	DBP		TM6SF1		HSPA6		SNAI3
	DCAF12		TM7SF4		HSPB6		SNCG
	DCAF8L2		TMBIM6		HSPG2		SNN
	DCDC2C		TMC6		HSPH1		SNORA44
	DCHS1		TMC8		HTR1F		SNTB1
	DCK		TMEM102		HTR2B		SNTB2
	DCLK1		TMEM104		HTR7		SNX10
	DCLRE1B		TMEM106A		HTRA4		SNX20
	DCN		TMEM136		HVCN1		SNX21
	DCUN1D3		TMEM176A		HYAL1		SNX8
	DCUN1D4		TMEM176B		IBSP		SOAT1
	DDAH1		TMEM180		ICAM1		SOBP
	DDB2		TMEM206		ICOS		SORBS1
	DDIT3		TMEM237		ICOSLG		SORBS2
	DDIT4		TMEM25		ID1		SPARCL1
	DDIT4L		TMEM26		ID2		SPEG
	DDR2		TMEM35		ID3		SPI1
	DDTL		TMEM37		IDH1		SPINT1
	DDX11L9		TMEM47		IDO1		SPINT2
	DDX21		TMEM51		IFFO2		SPOP
	DDX24		TMEM56		IFI27L1		SQRDL
	DDX28		TMEM79		IFI27L2		SRL
	DDX39A		TMEM86A		IFI30		SRMS
	DDX3X		TMEM9B		IFI35		SRPX
	DDX3Y		TMOD1		IFI6		SSBP2
	DDX43		TMSB10		IFIH1		ST14
	DDX47		TMSB15A		IFITM1		ST3GAL6
	DDX60L		TMSB15B		IFNAR1		ST5
	DEF6		TNF		IFNGR1		STAC2
	DEFB1		TNFAIP8L2		IFT172		STAC3
	DEFB124		TNFRSF21		IGANRP		STAT5A
	DEM1		TNFSF13B		IGF2		STEAP3
	DENND1C		TNFSF15		IGF2BP3		STK10
	DENND2D		TNKS1BP1		IGF2R		STON1
	DENND3		TNNC2		IGFBP1		STXBP1
	DENND4B		TNNI2		IGFBP5		STXBP2
	DEPDC7		TNNT3		IGFLR1		STXBP4
	DEPTOR		TNS1		IGSF6		SULT1C2
	DES		TOM1		IKZF1		SUN1
	DFNA5		TPM1		IKZF3		SUSD1
	DGAT2		TPM2		IL10		SUSD2
	DGCR14		TPM3		IL10RA		SYBU
	DGKA		TPP1		IL10RB		SYK
	DGKD		TPRA1		IL15		SYNE2
	DGKQ		TPST2		IL16		SYNGR2
	DGKZ		TRAF3		IL17D		SYNM
	DHCR24		TRAF3IP1		IL17RA		SYNPO
	DHDH		TRAF3IP3		IL17RD		SYNPO2
	DHH		TREM1		IL18		SYPL2
	DHRS3		TREM2		IL18BP		SYTL2
	DHRS9		TREML1		IL18RAP		SYTL3
	DHX58		TRERF1		IL1B		TACC2
	DIAPH2		TRGV7		IL1RN		TAF9B
	DIAPH3		TRIM14		IL21R		TAGLN
	DIO2		TRIM34		IL23A		TALDO1
	DIO3		TRPC1		IL2RA		TANC1
	DIO3OS		TRPM2		IL2RB		TASP1
	DIP2C		TRPV2		IL2RG		TBC1D2
	DIRAS1		TRPV4		IL33		TBX15
	DIRAS3		TSPAN14		IL34		TBXAS1
	DIRC1		TSPAN2		IL36B		TCEAL7
	DIRC2		TSPAN33		IL4I1		TCF7L1
	DIRC3		TSPAN4		IL6ST		TCN2
	DIXDC1		TSPO		IL7R		TDP1
	DKFZp451A211		TSPYL1		INPP4B		TDP2
	DKFZP547J0410		TSPYL2		INPP5D		TEAD1
	DKFZP564C152		TTC7A		INPP5E		TEAD3
	DKFZp667F0711		TTLL11		INSM1		TENC1
	DKFZP761C1711		TTLL7		INSR		TET1
	DKFZp761E198		TTYH3		IPO5		TFCP2L1
	DKFZp779M0652		TWF2		IQGAP2		TFEC
	DKK1		TXNDC15		IRAK1		TGFB1I1
	DKK3		TXNDC3		IRAK2		TGFB3
	DLC1		TYROBP		IRAK3		TGFBR3
	DLEC1		UAP1L1		IRF5		THRA
	DLG3		UBA2		IRF7		TIAM1
	DLG4		UBASH3A		IRF8		TIFAB
	DLG5		UBXN11		IRF9		TJP1
	DLGAP3		UCP2		IRS1		TLR1
	DLGAP4		UHRF1BP1		IRX1		TLR2
	DLGAP5		UNC13D		IRX2		TLR4
	DLX5		UNC93B1		IRX3		TLR7
	DLX6		USF2		ISCA2		TM2D2
	DMD		VAC14		ISM1		TM4SF19
	DMP1		VAMP8		ITGA4		TM6SF1
	DMPK		VAPA		ITGA5		TM7SF4
	DMXL2		VASN		ITGA7		TMBIM6
	DNAJA1		VAV1		ITGA9		TMC6
	DNAJA1P5		VAV3		ITGAD		TMEM102
	DNAJA4		VENTX		ITGAL		TMEM106A
	DNAJB1		VGLL3		ITGAM		TMEM136
	DNAJB4		VIPR2		ITGAX		TMEM176A
	DNAJB5		VLDLR		ITGB2		TMEM176B
	DNAJC15		VMO1		ITGB3		TMEM180
	DNAJC18		VNN1		ITGB7		TMEM188
	DNAJC21		VOPP1		ITGB8		TMEM19
	DNAJC5		WAS		ITIH1		TMEM200B
	DNAJC5B		WASF3		ITIH3		TMEM206
	DNAJC6		WASL		ITIH4		TMEM26
	DNASE1L1		WBSCR17		ITK		TMEM35
	DNASE2		WDFY4		ITLN2		TMEM37
	DNASE2B		WDR11		ITM2A		TMEM51
	DNER		WDR81		ITM2B		TMEM86A
	DNLZ		WDR91		ITM2C		TMEM8B
	DNM3		WFDC3		ITPA		TMEM9B
	DNMBP		WFS1		JAKMIP2		TMOD1
	DNMT1		WIPF1		JAKMIP3		TMSB10
	DOCK10		XLOC_000332		JAM2		TMSB15A
	DOCK2		XLOC_000983		JAM3		TMSB15B
	DOCK4		XLOC_001215		JMJD7-PLA2G4B		TMTC1
	DOCK8		XLOC_001822		JMY		TNAP
	DOCK9		XLOC_002133		JPH4		TNFAIP2
	DOK1		XLOC_002221		KAL1		TNFAIP8L2
	DOK3		XLOC_003228		KANK3		TNFRSF21
	DOK4		XLOC_004644		KAT2A		TNFRSF9
	DOK5		XLOC_005811		KAZALD1		TNFSF13
	DOK6		XLOC_005815		KBTBD13		TNFSF13B
	DOK7		XLOC_005827		KCMF1		TNFSF15
	DOPEY2		XLOC_006843		KCNA3		TNKS1BP1
	DPAGT1		XLOC_007085		KCNAB2		TNNI2
	DPEP2		XLOC_007710		KCNB1		TNNT3
	DPF2		XLOC_008079		KCND2		TNS1
	DPP3		XLOC_008644		KCND3		TNS3
	DPP4		XLOC_008700		KCNE3		TOM1
	DPP7		XLOC_009544		KCNH2		TPI1
	DPRXP4		XLOC_011608		KCNIP3		TPI1P2
	DPT		XLOC_012709		KCNJ10		TPM1
	DPY19L2		XLOC_013436		KCNJ12		TPM2
	DPY19L2P2		XLOC_014161		KCNJ15		TPM3
	DPY19L2P3		XLOC_014336		KCNJ18		TPMT
	DPYSL3		XLOC_l2_000342		KCNJ5		TPRA1
	DRAM1		XLOC_l2_000423		KCNK1		TPST2
	DRAM2		XLOC_l2_001986		KCNK13		TRAF3
	DSC2		XLOC_l2_002469		KCNK2		TRAF3IP1
	DSE		XLOC_l2_002659		KCNK3		TRAF3IP3
	DSEL		XLOC_l2_003156		KCNK5		TRDN
	DST		XLOC_l2_006821		KCNK6		TREM1
	DTL		XLOC_l2_010897		KCNN4		TREM2
	DTWD1		XLOC_l2_012953		KCNQ1		TREML1
	DTX1		XLOC_l2_013301		KCNT1		TRERF1
	DTX3L		XLOC_l2_014602		KCP		TRGV7
	DTYMK		XLOC_l2_015033		KCTD1		TRIM14
	DUSP1		YAF2		KCTD15		TRIM34
	DUSP10		YAP1		KCTD3		TRIM45
	DUSP14		ZBP1		KDELC2		TRPC1
	DUSP18		ZBTB47		KEL		TRPM2
	DUSP19		ZC3H12B		KGFLP2		TRPV2
	DUSP2		ZDHHC12		KIAA0226L		TRPV4
	DUSP26		ZDHHC24		KIAA0247		TSC22D1
	DUSP5		ZDHHC7		KIAA0284		TSPAN12
	DUSP5P		ZEB1		KIAA0319		TSPAN14
	DUSP6		ZFAND1		KIAA0408		TSPAN18
	DYNC1I1		ZFPM2		KIAA0485		TSPO
	DYNC1LI2		ZGLP1		KIAA0513		TSPYL2
	DYNLT3		ZNF148		KIAA0930		TTC7A
	DYRK3		ZNF385A		KIAA1143		TTLL7
	DYSF		ZNF671		KIAA1147		TTYH3
	DZIP1		ZNF704		KIAA1199		TUBA1C
	E2F1		ZNF706		KIAA1324L		TUBGCP2
	E2F7		ZNF853		KIAA1462		TUSC1
	EAF2		ZWINT		KIAA1598		TXNDC12
	EBF1				KIF17		TYROBP
	EBF2				KIF5C		UAP1L1
	EBI3				KIF7		UBASH3B
	EBPL				KIRREL		UBXN11
	ECE1				KL		UCP2
	ECEL1				KLF12		UHRF1BP1
	ECEL1P2				KLF17		UNC13D
	ECM1				KLF7		UNC93B1
	ECM2				KLHDC5		UPP1
	EDARADD				KLHDC7B		UTP18
	EDEM2				KLHDC8B		VAC14
	EDIL3				KLHL13		VAMP8
	EDN2				KLHL23		VASN
	EDNRA				KLHL29		VAV1
	EEF1DP3				KLHL3		VAV3
	EEF1E1				KLHL6		VCL
	EEPD1				KLK1		VGLL3
	EFEMP1				KLRB1		VNN1
	EFHA2				KLRC4		VOPP1
	EFHD1				KLRG1		WAS
	EFHD2				KMO		WASL
	EFNB1				KRBOX1		WBSCR17
	EFNB2				KRT14		WDFY4
	EFS				KRT16		WDR11
	EFTUD2				KRT16P2		WDR91
	EGFL6				KRT17		WFDC3
	EGFR				KRT222		WFS1
	EGR1				KRT31		WIPF1
	EGR2				KRT8P12		WISP2
	EGR3				KTN1		XLOC_000332
	EHBP1				KYNU		XLOC_001228
	EHD1				LACC1		XLOC_001855
	EHD2				LACTB		XLOC_002133
	EHD3				LAG3		XLOC_002221
	EHD4				LAIR1		XLOC_002452
	EI24				LAMA5		XLOC_003011
	EID1				LAMB2		XLOC_003776
	EIF1AX				LAMC1		XLOC_004644
	EIF1AY				LAMP1		XLOC_005811
	EIF2A				LAMP2		XLOC_005826
	EIF2S1				LAMTOR2		XLOC_005827
	EIF2S2				LAPTM5		XLOC_006756
	EIF3C				LARGE		XLOC_007085
	EIF4A2				LARP6		XLOC_008152
	EIF4EBP1				LASP1		XLOC_008644
	EIF5A				LAT2		XLOC_009065
	EIF5A2				LAX1		XLOC_010430
	EIF5B				LAYN		XLOC_011052
	ELK4				LCA5		XLOC_011132
	ELL2				LCK		XLOC_011350
	ELMO1				LCN6		XLOC_011592
	ELMOD1				LCP2		XLOC_011608
	ELN				LDHA		XLOC_013868
	ELOVL1				LDHB		XLOC_014110
	ELOVL2				LDHD		XLOC_014161
	ELOVL7				LDLR		XLOC_014336
	ELSPBP1				LEP		XLOC_l2_000342
	EMB				LEPR		XLOC_l2_001853
	EMD				LEPREL2		XLOC_l2_001986
	EMILIN1				LGALS1		XLOC_l2_003156
	EMILIN2				LGALS2		XLOC_l2_004771
	EML1				LGALS3		XLOC_l2_006609
	EML4				LGALS9		XLOC_l2_006821
	EMP2				LGALS9C		XLOC_l2_007731
	EMP3				LGI1		XLOC_l2_009888
	EMR2				LGI4		XLOC_l2_010228
	EMR3				LGMN		XLOC_l2_010897
	EMX2				LHFP		XLOC_l2_013125
	EMX2OS				LHFPL2		XLOC_l2_013301
	ENAH				LHX2		XLOC_l2_014602
	ENC1				LIFR		XLOC_l2_015033
	ENDOD1				LIG1		YAP1
	ENG				LILRA1		ZDHHC12
	ENO1				LILRA2		ZDHHC24
	ENO2				LILRA3		ZEB1
	ENO3				LILRA4		ZER1
	ENOSF1				LILRA5		ZFAND1
	ENOX2				LILRA6		ZFHX3
	ENPP1				LILRB1		ZFHX4
	ENPP2				LILRB2		ZFP2
	ENPP4				LILRB3		ZGLP1
	ENTPD1				LILRB4		ZHX3
	ENTPD3				LIMA1		ZNF185
	ENTPD6				LIMK1		ZNF385A
	EOMES				LIMS3L		ZNF438
	EPAS1				LIMS3-LOC440895		ZNF521
	EPB41L3				LINC00239		ZNF662
	EPB41L4A				LINC00256A		ZNF793
	EPB41L4A-AS1				LINC00341		ZSCAN5A
	EPB41L5				LINC00478		ZSWIM5
	EPB49				LINC00482
	EPC1				LINGO1
	EPCAM				LIPA
	EPDR1				LIPE
	EPHA4				LIPT2
	EPHB2				LITAF
	EPHB3				LMTK3
	EPHB6				LNPEP
	EPHX1				LNX1
	EPHX2				LOC100127983
	EPHX3				LOC100128071
	EPN1				LOC100128242
	EPN2				LOC100128292
	EPOR				LOC100128366
	EPPK1				LOC100128420
	EPS8				LOC100129034
	EPSTI1				LOC100129550
	ERAP2				LOC100129781
	ERBB4				LOC100129960
	EREG				LOC100130009
	ERF				LOC100130238
	ERG				LOC100130275
	ERMAP				LOC100130463
	ERO1L				LOC100130691
	ERP27				LOC100130811
	ERRFI1				LOC100130876
	ERV3-1				LOC100130887
	ESAM				LOC100130938
	ESD				LOC100131096
	ESF1				LOC100131262
	ESM1				LOC100131283
	ESPL1				LOC100131355
	ESYT2				LOC100131541
	ETNK2				LOC100131657
	ETS2				LOC100131733
	ETV5				LOC100131943
	ETV7				LOC100132006
	EVI2A				LOC100132741
	EVI2B				LOC100132859
	EXOC5				LOC100133050
	EXOSC1				LOC100133445
	EXT1				LOC100133985
	EYA2				LOC100134237
	EZR				LOC100170939
	F11R				LOC100240734
	F12				LOC100270746
	F13A1				LOC100287177
	F2R				LOC100287375
	F2RL1				LOC100287628
	F2RL2				LOC100288432
	F3				LOC100288615
	F5				LOC100289019
	F8A1				LOC100302640
	FABP3				LOC100505481
	FABP4				LOC100505483
	FABP5				LOC100505500
	FADD				LOC100505592
	FADS1				LOC100505633
	FADS3				LOC100505661
	FAH				LOC100505702
	FAIM2				LOC100505746
	FAIM3				LOC100505821
	FAM100B				LOC100505906
	FAM101A				LOC100505912
	FAM101B				LOC100505976
	FAM105A				LOC100506114
	FAM105B				LOC100506115
	FAM107A				LOC100506258
	FAM107B				LOC100506299
	FAM110A				LOC100506459
	FAM110B				LOC100506548
	FAM110C				LOC100506585
	FAM111A				LOC100506662
	FAM113B				LOC100506673
	FAM117A				LOC100506691
	FAM118A				LOC100506718
	FAM127B				LOC100506767
	FAM127C				LOC100506775
	FAM129A				LOC100506779
	FAM129B				LOC100506783
	FAM131A				LOC100506897
	FAM134B				LOC100506922
	FAM13A				LOC100506950
	FAM13B				LOC100506985
	FAM149A				LOC100507009
	FAM150A				LOC100507015
	FAM150B				LOC100507025
	FAM153B				LOC100507047
	FAM155A				LOC100507149
	FAM166B				LOC100507239
	FAM167B				LOC100507284
	FAM169A				LOC100507303
	FAM172A				LOC100507309
	FAM174B				LOC100507311
	FAM177A1				LOC100507331
	FAM177B				LOC100507334
	FAM180A				LOC100507417
	FAM180B				LOC100507420
	FAM181B				LOC100507425
	FAM184A				LOC100507448
	FAM189A1				LOC100507464
	FAM189A2				LOC100507520
	FAM195A				LOC100507540
	FAM198A				LOC100507547
	FAM19A2				LOC100507624
	FAM19A5				LOC100507672
	FAM203A				LOC100508196
	FAM207A				LOC100508226
	FAM20A				LOC100508939
	FAM20B				LOC100509213
	FAM20C				LOC100509635
	FAM24B				LOC100510710
	FAM26F				LOC100652740
	FAM27E3				LOC100652751
	FAM36A				LOC100652764
	FAM40B				LOC100652766
	FAM43B				LOC100652769
	FAM46B				LOC100652805
	FAM46C				LOC100652840
	FAM49A				LOC100652952
	FAM49B				LOC100653021
	FAM54A				LOC100653033
	FAM57A				LOC100653051
	FAM59A				LOC100653058
	FAM5C				LOC100653060
	FAM60A				LOC100653149
	FAM65B				LOC100653515
	FAM65C				LOC115110
	FAM70A				LOC145820
	FAM71A				LOC147727
	FAM71E1				LOC148824
	FAM72D				LOC151534
	FAM74A1				LOC153577
	FAM78A				LOC154092
	FAM7A1				LOC155060
	FAM82A2				LOC158376
	FAM83D				LOC158402
	FAM83G				LOC283028
	FAM83H				LOC283050
	FAM87B				LOC283070
	FAM89A				LOC283143
	FAM96A				LOC283352
	FANCE				LOC283454
	FANCG				LOC283481
	FANCI				LOC283728
	FAP				LOC283861
	FAR2				LOC284244
	FASLG				LOC285178
	FASN				LOC285181
	FASTKD1				LOC285758
	FAT1				LOC285957
	FAT4				LOC286109
	FBLIM1				LOC286161
	FBLN1				LOC286437
	FBLN2				LOC339988
	FBLN5				LOC374443
	FBLN7				LOC375295
	FBN1				LOC388242
	FBP1				LOC388780
	FBXL16				LOC389033
	FBXL2				LOC389634
	FBXL3				LOC389765
	FBXL7				LOC399900
	FBXO16				LOC400043
	FBXO2				LOC400236
	FBXO25				LOC400456
	FBXO32				LOC439949
	FBXO33				LOC440104
	FBXO40				LOC440149
	FBXO41				LOC441268
	FBXO6				LOC497257
	FBXW4				LOC606724
	FCAR				LOC641746
	FCER1A				LOC643650
	FCER1G				LOC643802
	FCGBP				LOC644189
	FCGR1B				LOC644192
	FCGR2A				LOC644962
	FCGR2C				LOC645638
	FCGR3A				LOC645722
	FCGRT				LOC646762
	FCHO1				LOC653061
	FCHO2				LOC728723
	FCN1				LOC729080
	FCN3				LOC729609
	FCRL6				LOC729668
	FCRLA				LOC729678
	FCRLB				LOC730020
	FDFT1				LOC731424
	FDXR				LOC80054
	FEM1B				LOC91450
	FEM1C				LOXL3
	FEN1				LPAR1
	FERMT2				LPAR5
	FERMT3				LPCAT1
	FES				LPCAT2
	FEZ1				LPHN2
	FFAR2				LPIN3
	FFAR3				LPL
	FGD1				LPO
	FGD2				LPXN
	FGD3				LRCH2
	FGF1				LRIG3
	FGF10				LRP4
	FGF13				LRP6
	FGF18				LRRC10B
	FGF2				LRRC20
	FGF7				LRRC3
	FGFR1				LRRC33
	FGFRL1				LRRC4C
	FGL2				LRRC6
	FGR				LRRC61
	FHAD1				LRRC66
	FHL1				LRRC8A
	FHL2				LRRC8D
	FHL5				LRRC8E
	FHOD1				LRRK1
	FHOD3				LRRN2
	FIBIN				LRRN4CL
	FICD				LSP1
	FILIP1				LSR
	FILIP1L				LST1
	FKBP11				LTA4H
	FKBP15				LTB
	FKBP5				LUC7L
	FKBP7				LUC7L3
	FKBP9				LUM
	FLI1				LUZP2
	FLJ26332				LY6E
	FLJ30901				LY75
	FLJ31958				LY86
	FLJ32224				LY9
	FLJ34690				LY96
	FLJ39632				LYL1
	FLJ41170				LYN
	FLJ42351				LYPLA2
	FLJ42875				LYRM1
	FLJ43663				LYSMD1
	FLJ44124				LYSMD2
	FLJ45445				M6PR
	FLJ45482				MACC1
	FLJ45684				MACF1
	FLJ46552				MACROD2
	FLJ46875				MAD1L1
	FLJ46906				MAF
	FLJ90757				MAFB
	FLNA				MAGED2
	FLNB				MAGI2
	FLNC				MAGI3
	FLVCR2				MAL
	FMN1				MALAT1
	FMNL1				MAN2B1
	FMNL2				MANBA
	FMO1				MAP1A
	FMO2				MAP1LC3A
	FMO3				MAP3K1
	FMO4				MAP3K14
	FMOD				MAP3K4
	FN1				MAP3K6
	FNDC1				MAP4K1
	FNDC3A				MAP7D3
	FNDC4				MAPK13
	FNDC5				MAPK4
	FNIP2				MAPK8IP3
	FOLH1				MAPKAPK3
	FOLR2				MAPT
	FONG				MARC2
	FOS				MARCH2
	FOSB				MARCH9
	FOSL1				MARCKS
	FOSL2				MARCO
	FOXC1				MARK1
	FOXC2				MAT1A
	FOXD1				MATK
	FOXD2				MATN2
	FOXI2				MB21D2
	FOXL1				MBD4
	FOXM1				MBNL2
	FOXN3				MBOAT2
	FOXO1				MCF2
	FOXO3				MCM5
	FOXP1-IT1				MCOLN1
	FOXS1				MCOLN2
	FPR1				MCOLN3
	FPR2				MDFI
	FRAT1				MDK
	FREM1				ME1
	FRK				ME2
	FRMD4B				MED13L
	FRMD6				MED18
	FRRS1				MEGF10
	FRY				MEGF6
	FRYL				MEI1
	FRZB				MEOX2
	FST				MERTK
	FSTL1				MEST
	FSTL3				MET
	FTCD				METAP2
	FTH1				METRNL
	FTHL17				METTL7B
	FTL				MFSD1
	FUCA1				MFSD2A
	FUCA2				MFSD3
	FUT4				MFSD5
	FXYD1				MFSD6
	FXYD2				MFSD7
	FXYD6				MGAT4A
	FYB				MGAT4C
	FYCO1				MGC42157
	FZD1				MGEA5
	FZD2				MGLL
	FZD5				MIAT
	FZD6				MICAL3
	FZD7				MICALCL
	FZD8				MICALL2
	G0S2				MICB
	GAA				MID1IP1
	GAB1				MID2
	GAB3				MILR1
	GABARAP				MIOS
	GABARAPL1				MIR155HG
	GABRE				MIRLET7BHG
	GADD45A				MIS18BP1
	GADD45B				MITF
	GADD45G				MKL2
	GADD45GIP1				MKNK1
	GADL1				MLC1
	GAGE2B				MLIP
	GAL				MLLT11
	GAL3ST1				MLLT4
	GAL3ST4				MLPH
	GALC				MMD
	GALE				MMP1
	GALM				MMP12
	GALNS				MMP19
	GALNT1				MMP28
	GALNT10				MMP7
	GALNT14				MMP8
	GALNT2				MMP9
	GALNT3				MMRN1
	GALNT5				MN1
	GALNT6				MNDA
	GALNTL1				MOB2
	GALNTL2				MOB3A
	GAMT				MOCS1
	GAPT				MOP-1
	GARNL3				MORC4
	GARS				MOSPD2
	GAS1				MPDU1
	GAS2L3				MPEG1
	GAS5				MPP1
	GAS6				MPZL3
	GAS7				MR1
	GATA3				MRAS
	GATA6				MRC1
	GATAD2B				MREG
	GATM				MRFAP1
	GBA				MRGPRF
	GBAP1				MRO
	GBP2				MRPS23
	GBP4				MRPS25
	GBP5				MS4A14
	GCA				MS4A4A
	GCHFR				MS4A4E
	GCLC				MS4A6A
	GCNT1				MS4A6E
	GCOM1				MS4A7
	GCSH				MSR1
	GDE1				MSTO2P
	GDF1				MSX2P1
	GDF10				MT1A
	GEM				MT1B
	GEMIN7				MT1E
	GFI1				MT1L
	GFOD1				MT1M
	GFPT1				MT1X
	GFPT2				MT2A
	GFRA1				MTFP1
	GFRA2				MTHFS
	GFRA3				MTMR14
	GGA1				MTRNR2L2
	GGA2				MTSS1
	GGH				MTSS1L
	GGT8P				MTUS1
	GGTA1P				MTUS2
	GGTLC1				MURC
	GGTLC2				MUSTN1
	GHDC				MX2
	GHR				MXRA5
	GHRL				MXRA7
	GHRLOS				MXRA8
	GIMAP1				MYBPC3
	GIMAP2				MYBPH
	GIMAP4				MYCL1
	GIMAP5				MYD88
	GIMAP6				MYO1A
	GIMAP7				MYO1B
	GIMAP8				MYO1E
	GINS1				MYO1F
	GINS2				MYO1G
	GINS3				MYO6
	GJA1				MYO7A
	GJA4				MYO9B
	GJA5				MYOM2
	GJB2				MYOT
	GJC1				MYOZ2
	GJC2				MYRIP
	GK				MZF1
	GK3P				NAB1
	GKAP1				NAB2
	GLA				NACC1
	GLB1				NACC2
	GLB1L				NADKD1
	GLCCI1				NAGA
	GLDN				NAGK
	GLI1				NAGLU
	GLI3				NAGPA
	GLIPR1				NAGS
	GLIPR2				NAIP
	GLIS1				NANOG
	GLIS2				NAP1L5
	GLRX				NAPSA
	GLS				NAT1
	GLT1D1				NBEA
	GLT25D1				NBEAP1
	GLUL				NCEH1
	GM2A				NCF1
	GMFG				NCF2
	GMIP				NCF4
	GMNN				NCKAP1
	GMPPB				NCKAP1L
	GMPR				NCSTN
	GNA15				NDE1
	GNAI1				NDN
	GNAI2				NDNF
	GNAZ				NDRG1
	GNG12				NDRG2
	GNG2				NDUFAF2
	GNG7				NEAT1
	GNG8				NECAB3
	GNGT2				NECAP2
	GNL1				NEDD4
	GNL3L				NEFH
	GNL3LP1				NEIL1
	GNLY				NELL2
	GNPDA1				NES
	GNPNAT1				NEURL2
	GNPTAB				NEURL3
	GNPTG				NFAM1
	GNRH1				NFATC4
	GNS				NFE2L3
	GOLGA6C				NFIB
	GOLGA6L1				NFIX
	GOLGA6L6				NFKBID
	GOLGA7B				NFKBIE
	GOLM1				NFYB
	GP1BB				NGRN
	GP9				NHLRC3
	GPAM				NINJ1
	GPAT2				NINJ2
	GPATCH4				NIPAL3
	GPBAR1				NIPAL4
	GPC1				NKD2
	GPC3				NKG7
	GPC6				NKTR
	GPD1				NLGN2
	GPD1L				NLGN4X
	GPER				NLGN4Y
	GPI				NLN
	GPLD1				NLRC3
	GPM6A				NLRC4
	GPM6B				NLRP12
	GPNMB				NLRP2
	GPR125				NLRP3
	GPR126				NMB
	GPR132				NME3
	GPR133				NME4
	GPR135				NMI
	GPR137B				NNMT
	GPR143				NOD2
	GPR160				NOP10
	GPR162				NOSTRIN
	GPR171				NOTCH2
	GPR172A				NOTCH3
	GPR18				NOVA1
[truncated: 4,069 more rows]

## Sheet: S7
Candidate module Hub genes	ADAM8	GSE28829	ADAM8	GSE43292	ADAM8	GSE57691	ADAM8	Module Hub genes	ADAM8
	ADRBK2		ADRBK2		ADRBK2		APBB1IP		APBB1IP
	AKAP12		APBB1IP		AKAP12		ARHGAP30		ARHGAP30
	ANKRD58		APOC1		APBB1IP		ARHGAP9		ARHGAP9
	APBB1IP		APOE		APOBR		C1QA		C1QA
	APOBR		AQP9		APOC1		C2		C2
	APOC1		ARHGAP25		APOE		C3orf70		C3orf70
	APOE		ARHGAP30		AQP9		C5orf20		CAPG
	AQP9		ARHGAP9		ARHGAP25		CAPG		CCR5
	ARHGAP25		ARL4C		ARHGAP30		CCL3L3		CD300A
	ARHGAP30		ARRB2		ARHGAP9		CCR5		CD37
	ARHGAP9		BATF		ARL4C		CD300A		CD74
	ARL4C		BIN2		ARRB2		CD37		CECR1
	ARRB2		BLNK		BATF		CD68		CORO1A
	ASCL2		BTK		BIN2		CD74		CORO7
	ASPHD1		C11orf96		BLNK		CECR1		COTL1
	BATF		C15orf48		BTK		CORO1A		CPVL
	BIN2		C1QA		C11orf96		CORO7		CSF1R
	BLNK		C1QB		C15orf48		COTL1		CSTB
	BTK		C1QC		C1QA		CPVL		CYBB
	C11orf96		C2		C1QB		CSF1R		DPEP2
	C15orf48		C3orf70		C1QC		CSTB		EMR2
	C1orf93		C4orf48		C2		CYBB		FCGR2A
	C1QA		CAPG		C3orf70		DACT3		FERMT3
	C1QB		CCL18		CAPG		DPEP2		GALNT6
	C1QC		CCR1		CCL18		EMR2		GPR65
	C2		CCR5		CCL3L3		FCGR2A		HCLS1
	C3orf70		CD14		CCR1		FERMT3		HCST
	C4orf48		CD300A		CCR5		GALNT6		HK3
	C5orf20		CD37		CD14		GPR65		HLA-DMA
	C8orf84		CD52		CD300A		HCLS1		HLA-DPA1
	C9orf167		CD53		CD37		HCST		HLA-DRA
	CAPG		CD74		CD52		HK3		HMHA1
	CCL18		CD84		CD53		HLA-DMA		IL10RA
	CCL3L3		CEBPA		CD68		HLA-DPA1		IL2RG
	CCR1		CECR1		CD74		HLA-DRA		IL4I1
	CCR5		CFL2		CD84		HLA-DRB4		INPP5D
	CD14		CORO1A		CECR1		HMHA1		ITGAL
	CD300A		CORO7		CFL2		IL10RA		ITGAM
	CD37		COTL1		CORO1A		IL2RG		LCP2
	CD52		CPVL		CORO7		IL4I1		LDOC1
	CD53		CSF1R		COTL1		INPP5D		LGMN
	CD68		CSTB		CPVL		ITGAL		LILRB2
	CD74		CTSB		CSF1R		ITGAM		LILRB3
	CD84		CTSD		CSTB		ITGB7		LST1
	CEBPA		CTSS		CTSB		LCP2		LY86
	CECR1		CYBA		CTSD		LDOC1		MAPK13
	CFL2		CYBB		CTSS		LGMN		MMP12
	CORO1A		CYTH4		CYBA		LILRB2		MPEG1
	CORO7		DAPP1		CYBB		LILRB3		MS4A6A
	COTL1		DENND2D		CYTH4		LST1		MYO1F
	CPVL		DES		DACT3		LY86		MYO1G
	CSF1R		DHRS9		DAPP1		MAPK13		NCF2
	CSTB		DPEP2		DENND2D		MMP12		NCF4
	CTSB		EMILIN2		DES		MPEG1		PARM1
	CTSD		EMR2		DHRS9		MS4A6A		PLCB2
	CTSS		FABP5		DPEP2		MYO1F		PLD3
	CYBA		FBP1		EMILIN2		MYO1G		PTPRC
	CYBB		FCGR1B		EMR2		NCF2		RASL12
	CYTH4		FCGR2A		FABP5		NCF4		RBPMS2
	DACT3		FCGR2C		FAM110A		PARM1		SCRG1
	DAPP1		FERMT3		FAM78A		PLCB2		SLC15A3
	DENND2D		FGD3		FBP1		PLD3		SLC22A18
	DES		FGR		FBXO41		PTPRC		SMTN
	DHRS9		FLNC		FCGR2A		RASL10A		SORBS1
	DPEP2		FUCA1		FCGR3A		RASL12		SPARCL1
	EMILIN2		FYB		FCHO1		RBPMS2		SPI1
	EMR2		GALNT6		FERMT3		SCRG1		STK10
	FABP5		GM2A		FGD3		SLC15A3		TLR2
	FAM110A		GMIP		FGR		SLC22A18		TMC6
	FAM78A		GPR65		FLNC		SMTN		TMEM35
	FBP1		HAVCR2		FUCA1		SORBS1		TREM2
	FBXO41		HCLS1		FYB		SPARCL1		TRPM2
	FCGR1B		HCST		GALNT6		SPI1		TYROBP
	FCGR2A		HK3		GM2A		STAC3		UCP2
	FCGR2C		HLA-DMA		GMIP		STK10		VAMP8
	FCGR3A		HLA-DMB		GPR65		TLR2
	FCHO1		HLA-DPA1		HAVCR2		TMC6
	FERMT3		HLA-DPB1		HCLS1		TMEM35
	FGD3		HLA-DRA		HCST		TREM2
	FGR		HLA-DRB4		HK3		TRPM2
	FLNC		HMHA1		HLA-DMA		TYROBP
	FUCA1		HN1		HLA-DMB		UCP2
	FYB		HS3ST2		HLA-DPA1		VAMP8
	GALNT6		IGSF6		HLA-DPB1
	GM2A		IL10RA		HLA-DRA
	GMIP		IL1RN		HLA-DRB1
	GPR65		IL2RG		HMHA1
	HAVCR2		IL4I1		HN1
	HCLS1		INPP5D		HS3ST2
	HCST		IRF8		IFI30
	HK3		ITGAL		IGSF6
	HLA-DMA		ITGAM		IL10RA
	HLA-DMB		ITGAX		IL1RN
	HLA-DPA1		KCNAB1		IL2RG
	HLA-DPB1		KCNJ5		IL4I1
	HLA-DPB2		KCNN4		INPP5D
	HLA-DRA		KLHL6		IRF8
	HLA-DRB1		LAIR1		ITGAL
	HLA-DRB4		LAPTM5		ITGAM
	HMHA1		LCP2		ITGAX
	HN1		LDOC1		ITGB7
	HS3ST2		LGMN		KCNAB1
	IFI30		LILRB1		KCNJ5
	IGSF6		LILRB2		KCNN4
	IL10RA		LILRB3		KLHL6
	IL1RN		LILRB4		LAIR1
	IL2RG		LIPA		LAPTM5
	IL4I1		LOC100505592		LCP2
	INPP5D		LST1		LDOC1
	IRF8		LY86		LGALS9C
	ITGAL		LYN		LGMN
	ITGAM		MAFB		LILRB1
	ITGAX		MAPK13		LILRB2
	ITGB7		MFNG		LILRB3
	KCNAB1		MMP12		LILRB4
	KCNJ5		MMP7		LIPA
	KCNN4		MPEG1		LST1
	KLHL6		MS4A4A		LY86
	LAIR1		MS4A6A		LYN
	LAPTM5		MS4A7		MAFB
	LCP2		MSR1		MAPK13
	LDOC1		MYO1F		MATK
	LGALS9C		MYO1G		MEI1
	LGMN		MYOM1		MFNG
	LILRA4		NCF1		MMP12
	LILRB1		NCF2		MMP7
	LILRB2		NCF4		MPEG1
	LILRB3		NFAM1		MS4A4A
	LILRB4		NPL		MS4A6A
	LIPA		P2RX7		MSR1
	LOC100129846		PAQR5		MYO1F
	LOC100505592		PARM1		MYO1G
	LOC100506585		PLA2G15		MYOM1
	LOC100506897		PLA2G7		NCF1
	LST1		PLBD1		NCF2
	LY86		PLCB2		NCF4
	LYN		PLD3		NFAM1
	MAFB		PTPN6		NLRP12
	MAPK13		PTPRC		NPL
	MATK		PYCARD		P2RX7
	MEI1		RAB42		PAQR5
	MFNG		RASL12		PARM1
	MMP12		RBPMS2		PDE6G
	MMP7		REEP1		PLA2G15
	MPEG1		RHBDF2		PLA2G7
	MS4A4A		RNASE6		PLBD1
	MS4A6A		SASH3		PLCB2
	MS4A7		SCRG1		PLD3
	MSR1		SIGLEC1		PTPN6
	MYO1F		SLA		PTPRC
	MYO1G		SLAMF7		PYCARD
	MYOM1		SLAMF8		RAB42
	NCF1		SLC15A3		RASL12
	NCF2		SLC22A18		RBPMS2
	NCF4		SLC29A3		REEP1
	NFAM1		SLC31A2		RHBDF2
	NLRP12		SLC37A2		RNASE6
	NPL		SLC7A7		SASH3
	P2RX7		SLCO2B1		SCRG1
	PAQR5		SMTN		SIGLEC1
	PARM1		SORBS1		SLA
	PDE6G		SPARCL1		SLAMF7
	PLA2G15		SPI1		SLAMF8
	PLA2G7		STK10		SLC15A3
	PLBD1		SYK		SLC22A18
	PLCB2		SYNM		SLC29A3
	PLD3		TBC1D2		SLC31A2
	PTCRA		TFEC		SLC37A2
	PTPN6		TLR1		SLC7A7
	PTPRC		TLR2		SLCO2B1
	PYCARD		TLR7		SMTN
	RAB42		TMC6		SORBS1
	RASL10A		TMEM176B		SPARCL1
	RASL12		TMEM35		SPI1
	RBPMS2		TMEM51		STAC3
	REEP1		TNFAIP8L2		STK10
	RHBDF2		TNFRSF21		SYK
	RNASE6		TRAF3IP3		SYNM
	SASH3		TREM1		TBC1D2
	SCRG1		TREM2		TFEC
	SIGLEC1		TRPM2		TIFAB
	SLA		TYROBP		TLR1
	SLAMF7		UCP2		TLR2
	SLAMF8		VAMP8		TLR7
	SLC15A3		VAV1		TM4SF19
	SLC22A18		VAV3		TMC6
	SLC29A3		VNN1		TMEM176B
	SLC31A2				TMEM35
	SLC37A2				TMEM51
	SLC7A7				TNFAIP8L2
	SLCO2B1				TNFRSF21
	SMTN				TRAF3IP3
	SORBS1				TREM1
	SPARCL1				TREM2
	SPI1				TRPM2
	STAC3				TYROBP
	STK10				UCP2
	SYK				VAMP8
	SYNM				VAV1
	TBC1D2				VAV3
	TFEC				VNN1
	TIFAB
	TLR1
	TLR2
	TLR7
	TM4SF19
	TM7SF4
	TMC6
	TMEM176B
	TMEM35
	TMEM51
	TNFAIP8L2
	TNFRSF21
	TRAF3IP3
	TREM1
	TREM2
	TRPM2
	TYROBP
	UCP2
	VAMP8
	VAV1
	VAV3
	VNN1
	XLOC_l2_006821

## Sheet: S8
node_name	Degree	Closeness	Betweenness
TYROBP	17	25.5	513.082
CSF1R	13	23.5	299.242
PTPRC	11	22.75	333.793
ITGAM	11	22.5	163.681
LCP2	8	20.6167	323.024
CYBB	6	17.8167	264
HLA-DRA	5	17.5333	171.805
C1QA	5	18.3667	72.75

## Sheet: S9
LASSO	TYROBP	SVM-RFE	CSF1R	RF	CSF1R
	CSF1R		PTPRC		TYROBP
	PTPRC		TYROBP		C1QA
	LCP2		LCP2		LCP2
	HLA-DRA		C1QA
	C1QA		ITGAM
